# Supplementary material for: Balancing macronutrient intake in a mammalian carnivore: disentangling the influences of flavour and nutrition
Source: R Soc Open Sci. 2016 Jun 15;3(6):160081. doi: 10.1098/rsos.160081 (PMC4929903; doi:10.1098/rsos.160081)
Supplement: Self-selection data: This spreadsheet contains the food and macronutrient intake data from cats during self-selection phases of experiments 2 and 3. [file rsos160081supp1.csv]

Trial_Phase	Experiment #	Group	Cat	Protein	Flavour	Day	Food intake (g)	Prot intake/diet (g)	Fat intake/diet (g)	CHO intake/diet (g)	Protein (g/day)	Fat (g/day)	CHO (g/day)	Energy (kJ/day)
T2627 ESS	2	1	C728	10	Fish	1	22	0.396	2.409	0	31.987	12.07	0.548	917.8
T2627 ESS	2	1	C728	40	Rabbit	1	50	4.2	3.2	0.275
T2627 ESS	2	1	C728	70	Orange	1	182	27.391	6.461	0.273
T2627 ESS	2	1	C728	10	Fish	2	60	1.08	6.57	0	31.7085	14.9435	0.4265	1004.3
T2627 ESS	2	1	C728	40	Rabbit	2	26	2.184	1.664	0.143
T2627 ESS	2	1	C728	70	Orange	2	189	28.4445	6.7095	0.2835
T2627 ESS	2	1	C728	10	Fish	3	20	0.36	2.19	0	35.381	10.981	0.405	936.3
T2627 ESS	2	1	C728	40	Rabbit	3	12	1.008	0.768	0.066
T2627 ESS	2	1	C728	70	Orange	3	226	34.013	8.023	0.339
T2627 ESS	2	1	C728	10	Fish	4	18	0.324	1.971	0	35.1805	11.0325	0.436	935.1
T2627 ESS	2	1	C728	40	Rabbit	4	19	1.596	1.216	0.1045
T2627 ESS	2	1	C728	70	Orange	4	221	33.2605	7.8455	0.3315
T2627 ESS	2	1	C728	10	Fish	5	39	0.702	4.2705	0	28.968	11.5565	0.347	849.5
T2627 ESS	2	1	C728	40	Rabbit	5	14	1.176	0.896	0.077
T2627 ESS	2	1	C728	70	Orange	5	180	27.09	6.39	0.27
T2627 ESS	2	1	C728	10	Fish	6	16	0.288	1.752	0	32.3165	9.9255	0.3845	852
T2627 ESS	2	1	C728	40	Rabbit	6	14	1.176	0.896	0.077
T2627 ESS	2	1	C728	70	Orange	6	205	30.8525	7.2775	0.3075
T2627 ESS	2	1	C728	10	Fish	7	17	0.306	1.8615	0	35.712	10.7875	0.4135	935.6
T2627 ESS	2	1	C728	40	Rabbit	7	13	1.092	0.832	0.0715
T2627 ESS	2	1	C728	70	Orange	7	228	34.314	8.094	0.342
T2627 ESS	2	2	H143	10	Orange	1	13	0.234	1.4235	0	26.743	8.1625	0.3155	703.4
T2627 ESS	2	2	H143	40	Fish	1	11	0.924	0.704	0.0605
T2627 ESS	2	2	H143	70	Rabbit	1	170	25.585	6.035	0.255
T2627 ESS	2	2	H143	10	Orange	2	9	0.162	0.9855	0	32.775	9.2085	0.381	836.4
T2627 ESS	2	2	H143	40	Fish	2	12	1.008	0.768	0.066
T2627 ESS	2	2	H143	70	Rabbit	2	210	31.605	7.455	0.315
T2627 ESS	2	2	H143	10	Orange	3	12	0.216	1.314	0	31.3065	9.0895	0.3565	808.3
T2627 ESS	2	2	H143	40	Fish	3	10	0.84	0.64	0.055
T2627 ESS	2	2	H143	70	Rabbit	3	201	30.2505	7.1355	0.3015
T2627 ESS	2	2	H143	10	Orange	4	9	0.162	0.9855	0	39.2115	10.55	0.4265	985.2
T2627 ESS	2	2	H143	40	Fish	4	8	0.672	0.512	0.044
T2627 ESS	2	2	H143	70	Rabbit	4	255	38.3775	9.0525	0.3825
T2627 ESS	2	2	H143	10	Orange	5	13	0.234	1.4235	0	15.3225	5.557	0.211	431.8
T2627 ESS	2	2	H143	40	Fish	5	13	1.092	0.832	0.0715
T2627 ESS	2	2	H143	70	Rabbit	5	93	13.9965	3.3015	0.1395
T2627 ESS	2	2	H143	10	Orange	6	11	0.198	1.2045	0	52.3935	14.135	0.5855	1317.8
T2627 ESS	2	2	H143	40	Fish	6	14	1.176	0.896	0.077
T2627 ESS	2	2	H143	70	Rabbit	6	339	51.0195	12.0345	0.5085
T2627 ESS	2	2	H143	10	Orange	7	17	0.306	1.8615	0	6.6305	3.751	0.105	230.4
T2627 ESS	2	2	H143	40	Fish	7	9	0.756	0.576	0.0495
T2627 ESS	2	2	H143	70	Rabbit	7	37	5.5685	1.3135	0.0555
T2627 ESS	2	3	H178	10	Rabbit	1	18	0.324	1.971	0	10.4985	5.2105	0.19	341.6
T2627 ESS	2	3	H178	40	Orange	1	19	1.596	1.216	0.1045
T2627 ESS	2	3	H178	70	Fish	1	57	8.5785	2.0235	0.0855
T2627 ESS	2	3	H178	10	Rabbit	2	14	0.252	1.533	0	11.921	5.832	0.2795	386
T2627 ESS	2	3	H178	40	Orange	2	35	2.94	2.24	0.1925
T2627 ESS	2	3	H178	70	Fish	2	58	8.729	2.059	0.087
T2627 ESS	2	3	H178	10	Rabbit	3	13	0.234	1.4235	0	14.6925	7.927	0.4705	501.1
T2627 ESS	2	3	H178	40	Orange	3	70	5.88	4.48	0.385
T2627 ESS	2	3	H178	70	Fish	3	57	8.5785	2.0235	0.0855
T2627 ESS	2	3	H178	10	Rabbit	4	13	0.234	1.4235	0	17.3945	7.769	0.4135	539.4
T2627 ESS	2	3	H178	40	Orange	4	52	4.368	3.328	0.286
T2627 ESS	2	3	H178	70	Fish	4	85	12.7925	3.0175	0.1275
T2627 ESS	2	3	H178	10	Rabbit	5	36	0.648	3.942	0	13.738	8.532	0.289	502.7
T2627 ESS	2	3	H178	40	Orange	5	34	2.856	2.176	0.187
T2627 ESS	2	3	H178	70	Fish	5	68	10.234	2.414	0.102
T2627 ESS	2	3	H178	10	Rabbit	6	14	0.252	1.533	0	17.759	7.43	0.361	533.8
T2627 ESS	2	3	H178	40	Orange	6	40	3.36	2.56	0.22
T2627 ESS	2	3	H178	70	Fish	6	94	14.147	3.337	0.141
T2627 ESS	2	3	H178	10	Rabbit	7	11	0.198	1.2045	0	9.7915	4.793	0.2355	317.2
T2627 ESS	2	3	H178	40	Orange	7	30	2.52	1.92	0.165
T2627 ESS	2	3	H178	70	Fish	7	47	7.0735	1.6685	0.0705
T2627 ESS	2	2	H222	10	Orange	1	13	0.234	1.4235	0	34.7265	10.841	0.479	922
T2627 ESS	2	2	H222	40	Fish	1	29	2.436	1.856	0.1595
T2627 ESS	2	2	H222	70	Rabbit	1	213	32.0565	7.5615	0.3195
T2627 ESS	2	2	H222	10	Orange	2	11	0.198	1.2045	0	38.817	11.1535	0.4735	998.8
T2627 ESS	2	2	H222	40	Fish	2	19	1.596	1.216	0.1045
T2627 ESS	2	2	H222	70	Rabbit	2	246	37.023	8.733	0.369
T2627 ESS	2	2	H222	10	Orange	3	14	0.252	1.533	0	24.493	8.444	0.3675	676.4
T2627 ESS	2	2	H222	40	Fish	3	27	2.268	1.728	0.1485
T2627 ESS	2	2	H222	70	Rabbit	3	146	21.973	5.183	0.219
T2627 ESS	2	2	H222	10	Orange	4	15	0.27	1.6425	0	27.0835	8.851	0.3605	731.7
T2627 ESS	2	2	H222	40	Fish	4	20	1.68	1.28	0.11
T2627 ESS	2	2	H222	70	Rabbit	4	167	25.1335	5.9285	0.2505
T2627 ESS	2	2	H222	10	Orange	5	16	0.288	1.752	0	34.098	11.362	0.5095	929
T2627 ESS	2	2	H222	40	Fish	5	37	3.108	2.368	0.2035
T2627 ESS	2	2	H222	70	Rabbit	5	204	30.702	7.242	0.306
T2627 ESS	2	2	H222	10	Orange	6	8	0.144	0.876	0	44.5415	13.2485	0.643	1161.9
T2627 ESS	2	2	H222	40	Fish	6	43	3.612	2.752	0.2365
T2627 ESS	2	2	H222	70	Rabbit	6	271	40.7855	9.6205	0.4065
T2627 ESS	2	2	H222	10	Orange	7	15	0.27	1.6425	0	40.373	13.3555	0.6375	1097.2
T2627 ESS	2	2	H222	40	Fish	7	51	4.284	3.264	0.2805
T2627 ESS	2	2	H222	70	Rabbit	7	238	35.819	8.449	0.357
T2627 ESS	2	2	H232	10	Orange	1	53	0.954	5.8035	0	51.8895	21.574	0.904	1553.3
T2627 ESS	2	2	H232	40	Fish	1	85	7.14	5.44	0.4675
T2627 ESS	2	2	H232	70	Rabbit	1	291	43.7955	10.3305	0.4365
T2627 ESS	2	2	H232	10	Orange	2	10	0.18	1.095	0	49.5405	14.2405	0.6505	1275.5
T2627 ESS	2	2	H232	40	Fish	2	34	2.856	2.176	0.187
T2627 ESS	2	2	H232	70	Rabbit	2	309	46.5045	10.9695	0.4635
T2627 ESS	2	2	H232	10	Orange	3	12	0.216	1.314	0	34.551	9.899	0.3935	887.8
T2627 ESS	2	2	H232	40	Fish	3	11	0.924	0.704	0.0605
T2627 ESS	2	2	H232	70	Rabbit	3	222	33.411	7.881	0.333
T2627 ESS	2	2	H232	10	Orange	4	10	0.18	1.095	0	30.343	9.668	0.4545	812.4
T2627 ESS	2	2	H232	40	Fish	4	33	2.772	2.112	0.1815
T2627 ESS	2	2	H232	70	Rabbit	4	182	27.391	6.461	0.273
T2627 ESS	2	2	H232	10	Orange	5	12	0.216	1.314	0	40.5045	13.2475	0.658	1096.1
T2627 ESS	2	2	H232	40	Fish	5	55	4.62	3.52	0.3025
T2627 ESS	2	2	H232	70	Rabbit	5	237	35.6685	8.4135	0.3555
T2627 ESS	2	2	H232	10	Orange	6	16	0.288	1.752	0	51.6785	16.1275	0.75	1372.4
T2627 ESS	2	2	H232	40	Fish	6	51	4.284	3.264	0.2805
T2627 ESS	2	2	H232	70	Rabbit	6	313	47.1065	11.1115	0.4695
T2627 ESS	2	2	H232	10	Orange	7	17	0.306	1.8615	0	48.3855	13.556	0.5165	1232.9
T2627 ESS	2	2	H232	40	Fish	7	8	0.672	0.512	0.044
T2627 ESS	2	2	H232	70	Rabbit	7	315	47.4075	11.1825	0.4725
T2627 ESS	2	2	H3	10	Orange	1	9	0.162	0.9855	0	16.822	5.4455	0.222	452.8
T2627 ESS	2	2	H3	40	Fish	1	12	1.008	0.768	0.066
T2627 ESS	2	2	H3	70	Rabbit	1	104	15.652	3.692	0.156
T2627 ESS	2	2	H3	10	Orange	2	11	0.198	1.2045	0	25.244	8.5705	0.4035	693.2
T2627 ESS	2	2	H3	40	Fish	2	33	2.772	2.112	0.1815
T2627 ESS	2	2	H3	70	Rabbit	2	148	22.274	5.254	0.222
T2627 ESS	2	2	H3	10	Orange	3	14	0.252	1.533	0	25.151	9.262	0.444	714.5
T2627 ESS	2	2	H3	40	Fish	3	42	3.528	2.688	0.231
T2627 ESS	2	2	H3	70	Rabbit	3	142	21.371	5.041	0.213
T2627 ESS	2	2	H3	10	Orange	4	16	0.288	1.752	0	32.5545	14.2235	0.8345	1000
T2627 ESS	2	2	H3	40	Fish	4	110	9.24	7.04	0.605
T2627 ESS	2	2	H3	70	Rabbit	4	153	23.0265	5.4315	0.2295
T2627 ESS	2	2	H3	10	Orange	5	11	0.198	1.2045	0	35.695	14.7915	0.904	1070.5
T2627 ESS	2	2	H3	40	Fish	5	118	9.912	7.552	0.649
T2627 ESS	2	2	H3	70	Rabbit	5	170	25.585	6.035	0.255
T2627 ESS	2	2	H3	10	Orange	6	20	0.36	2.19	0	25.7665	10.7015	0.519	771.8
T2627 ESS	2	2	H3	40	Fish	6	57	4.788	3.648	0.3135
T2627 ESS	2	2	H3	70	Rabbit	6	137	20.6185	4.8635	0.2055
T2627 ESS	2	2	H3	10	Orange	7	56	1.008	6.132	0	46.1405	20.4895	0.8415	1423.7
T2627 ESS	2	2	H3	40	Fish	7	84	7.056	5.376	0.462
T2627 ESS	2	2	H3	70	Rabbit	7	253	38.0765	8.9815	0.3795
T2627 ESS	2	1	H35	10	Fish	1	173	3.114	18.9435	0	35.4365	28.291	0.504	1496.2
T2627 ESS	2	1	H35	40	Rabbit	1	39	3.276	2.496	0.2145
T2627 ESS	2	1	H35	70	Orange	1	193	29.0465	6.8515	0.2895
T2627 ESS	2	1	H35	10	Fish	2	68	1.224	7.446	0	40.83	21.472	0.889	1369.3
T2627 ESS	2	1	H35	40	Rabbit	2	106	8.904	6.784	0.583
T2627 ESS	2	1	H35	70	Orange	2	204	30.702	7.242	0.306
T2627 ESS	2	1	H35	10	Fish	3	39	0.702	4.2705	0	43.465	14.8435	0.4775	1193.6
T2627 ESS	2	1	H35	40	Rabbit	3	11	0.924	0.704	0.0605
T2627 ESS	2	1	H35	70	Orange	3	278	41.839	9.869	0.417
T2627 ESS	2	1	H35	10	Fish	4	78	1.404	8.541	0	45.6755	19.8675	0.5345	1392.3
T2627 ESS	2	1	H35	40	Rabbit	4	20	1.68	1.28	0.11
T2627 ESS	2	1	H35	70	Orange	4	283	42.5915	10.0465	0.4245
T2627 ESS	2	1	H35	10	Fish	5	16	0.288	1.752	0	49.988	19.352	1.1155	1453.3
T2627 ESS	2	1	H35	40	Rabbit	5	133	11.172	8.512	0.7315
T2627 ESS	2	1	H35	70	Orange	5	256	38.528	9.088	0.384
T2627 ESS	2	1	H35	10	Fish	6	13	0.234	1.4235	0	53.455	15.2145	0.661	1370.9
T2627 ESS	2	1	H35	40	Rabbit	6	28	2.352	1.792	0.154
T2627 ESS	2	1	H35	70	Orange	6	338	50.869	11.999	0.507
T2627 ESS	2	1	H35	10	Fish	7	55	0.99	6.0225	0	47.0745	18.572	0.6365	1374.6
T2627 ESS	2	1	H35	40	Rabbit	7	38	3.192	2.432	0.209
T2627 ESS	2	1	H35	70	Orange	7	285	42.8925	10.1175	0.4275
T2627 ESS	2	2	H37	10	Orange	1	26	0.468	2.847	0	17.4325	13.4765	0.8685	729.6
T2627 ESS	2	2	H37	40	Fish	1	150	12.6	9.6	0.825
T2627 ESS	2	2	H37	70	Rabbit	1	29	4.3645	1.0295	0.0435
T2627 ESS	2	2	H37	10	Orange	2	38	0.684	4.161	0	11.6145	11.7765	0.6405	577
T2627 ESS	2	2	H37	40	Fish	2	114	9.576	7.296	0.627
T2627 ESS	2	2	H37	70	Rabbit	2	9	1.3545	0.3195	0.0135
T2627 ESS	2	2	H37	10	Orange	3	15	0.27	1.6425	0	18.722	14.4345	1.0745	784.1
T2627 ESS	2	2	H37	40	Fish	3	191	16.044	12.224	1.0505
T2627 ESS	2	2	H37	70	Rabbit	3	16	2.408	0.568	0.024
T2627 ESS	2	2	H37	10	Orange	4	28	0.504	3.066	0	30.03	24.612	1.833	1306.1
T2627 ESS	2	2	H37	40	Fish	4	330	27.72	21.12	1.815
T2627 ESS	2	2	H37	70	Rabbit	4	12	1.806	0.426	0.018
T2627 ESS	2	2	H37	10	Orange	5	13	0.234	1.4235	0	11.56	8.4695	0.5745	468.8
T2627 ESS	2	2	H37	40	Fish	5	99	8.316	6.336	0.5445
T2627 ESS	2	2	H37	70	Rabbit	5	20	3.01	0.71	0.03
T2627 ESS	2	2	H37	10	Orange	6	49	0.882	5.3655	0	14.3395	13.798	0.689	687.2
T2627 ESS	2	2	H37	40	Fish	6	119	9.996	7.616	0.6545
T2627 ESS	2	2	H37	70	Rabbit	6	23	3.4615	0.8165	0.0345
T2627 ESS	2	2	H37	10	Orange	7	63	1.134	6.8985	0	23.9295	20.229	1.0665	1055.7
T2627 ESS	2	2	H37	40	Fish	7	180	15.12	11.52	0.99
T2627 ESS	2	2	H37	70	Rabbit	7	51	7.6755	1.8105	0.0765
T2627 ESS	2	3	H5	10	Rabbit	1	7	0.126	0.7665	0	39.8055	11.761	0.568	1035.7
T2627 ESS	2	3	H5	40	Orange	1	37	3.108	2.368	0.2035
T2627 ESS	2	3	H5	70	Fish	1	243	36.5715	8.6265	0.3645
T2627 ESS	2	3	H5	10	Rabbit	2	181	3.258	19.8195	0	19.4385	24.785	0.2825	1119.4
T2627 ESS	2	3	H5	40	Orange	2	26	2.184	1.664	0.143
T2627 ESS	2	3	H5	70	Fish	2	93	13.9965	3.3015	0.1395
T2627 ESS	2	3	H5	10	Rabbit	3	18	0.324	1.971	0	20.022	12.229	0.7885	730.7
T2627 ESS	2	3	H5	40	Orange	3	127	10.668	8.128	0.6985
T2627 ESS	2	3	H5	70	Fish	3	60	9.03	2.13	0.09
T2627 ESS	2	3	H5	10	Rabbit	4	31	0.558	3.3945	0	28.8765	10.958	0.3755	829
T2627 ESS	2	3	H5	40	Orange	4	20	1.68	1.28	0.11
T2627 ESS	2	3	H5	70	Fish	4	177	26.6385	6.2835	0.2655
T2627 ESS	2	3	H5	10	Rabbit	5	57	1.026	6.2415	0	21.368	11.9235	0.296	736.6
T2627 ESS	2	3	H5	40	Orange	5	20	1.68	1.28	0.11
T2627 ESS	2	3	H5	70	Fish	5	124	18.662	4.402	0.186
T2627 ESS	2	3	H5	10	Rabbit	6	14	0.252	1.533	0	26.6175	10.9335	0.5985	794.2
T2627 ESS	2	3	H5	40	Orange	6	72	6.048	4.608	0.396
T2627 ESS	2	3	H5	70	Fish	6	135	20.3175	4.7925	0.2025
T2627 ESS	2	3	H5	10	Rabbit	7	39	0.702	4.2705	0	46.594	15.8025	0.532	1276.2
T2627 ESS	2	3	H5	40	Orange	7	16	1.344	1.024	0.088
T2627 ESS	2	3	H5	70	Fish	7	296	44.548	10.508	0.444
T2627 ESS	2	3	H552	10	Rabbit	1	6	0.108	0.657	0	39.343	10.442	0.447	984.1
T2627 ESS	2	3	H552	40	Orange	1	12	1.008	0.768	0.066
T2627 ESS	2	3	H552	70	Fish	1	254	38.227	9.017	0.381
T2627 ESS	2	3	H552	10	Rabbit	2	12	0.216	1.314	0	45.674	12.832	0.537	1165.6
T2627 ESS	2	3	H552	40	Orange	2	18	1.512	1.152	0.099
T2627 ESS	2	3	H552	70	Fish	2	292	43.946	10.366	0.438
T2627 ESS	2	3	H552	10	Rabbit	3	10	0.18	1.095	0	31.806	9.041	0.3665	815
T2627 ESS	2	3	H552	40	Orange	3	11	0.924	0.704	0.0605
T2627 ESS	2	3	H552	70	Fish	3	204	30.702	7.242	0.306
T2627 ESS	2	3	H552	10	Rabbit	4	14	0.252	1.533	0	39.221	11.432	0.463	1014.2
T2627 ESS	2	3	H552	40	Orange	4	16	1.344	1.024	0.088
T2627 ESS	2	3	H552	70	Fish	4	250	37.625	8.875	0.375
T2627 ESS	2	3	H552	10	Rabbit	5	16	0.288	1.752	0	35.995	10.749	0.4165	939
T2627 ESS	2	3	H552	40	Orange	5	13	1.092	0.832	0.0715
T2627 ESS	2	3	H552	70	Fish	5	230	34.615	8.165	0.345
T2627 ESS	2	3	H552	10	Rabbit	6	7	0.126	0.7665	0	51.4675	13.363	0.563	1277.6
T2627 ESS	2	3	H552	40	Orange	6	11	0.924	0.704	0.0605
T2627 ESS	2	3	H552	70	Fish	6	335	50.4175	11.8925	0.5025
T2627 ESS	2	3	H552	10	Rabbit	7	9	0.162	0.9855	0	44.129	11.8425	0.4895	1107.9
T2627 ESS	2	3	H552	40	Orange	7	11	0.924	0.704	0.0605
T2627 ESS	2	3	H552	70	Fish	7	286	43.043	10.153	0.429
T2627 ESS	2	3	H553	10	Rabbit	1	7	0.126	0.7665	0	50.456	21.6965	1.4575	1540.8
T2627 ESS	2	3	H553	40	Orange	1	205	17.22	13.12	1.1275
T2627 ESS	2	3	H553	70	Fish	1	220	33.11	7.81	0.33
T2627 ESS	2	3	H553	10	Rabbit	2	40	0.72	4.38	0	48.033	20.003	0.9425	1440.2
T2627 ESS	2	3	H553	40	Orange	2	101	8.484	6.464	0.5555
T2627 ESS	2	3	H553	70	Fish	2	258	38.829	9.159	0.387
T2627 ESS	2	3	H553	10	Rabbit	3	36	0.648	3.942	0	30.566	16.92	0.923	1055.6
T2627 ESS	2	3	H553	40	Orange	3	134	11.256	8.576	0.737
T2627 ESS	2	3	H553	70	Fish	3	124	18.662	4.402	0.186
T2627 ESS	2	3	H553	10	Rabbit	4	14	0.252	1.533	0	32.2665	15.7125	1.0185	1045.6
T2627 ESS	2	3	H553	40	Orange	4	150	12.6	9.6	0.825
T2627 ESS	2	3	H553	70	Fish	4	129	19.4145	4.5795	0.1935
T2627 ESS	2	3	H553	10	Rabbit	5	34	0.612	3.723	0	52.2895	22.2755	1.1865	1586
T2627 ESS	2	3	H553	40	Orange	5	144	12.096	9.216	0.792
T2627 ESS	2	3	H553	70	Fish	5	263	39.5815	9.3365	0.3945
T2627 ESS	2	3	H553	10	Rabbit	6	22	0.396	2.409	0	49.2595	15.9675	0.7015	1327.2
T2627 ESS	2	3	H553	40	Orange	6	46	3.864	2.944	0.253
T2627 ESS	2	3	H553	70	Fish	6	299	44.9995	10.6145	0.4485
T2627 ESS	2	3	H553	10	Rabbit	7	12	0.216	1.314	0	40.1195	18.8125	1.251	1276.6
T2627 ESS	2	3	H553	40	Orange	7	183	15.372	11.712	1.0065
T2627 ESS	2	3	H553	70	Fish	7	163	24.5315	5.7865	0.2445
T2627 ESS	2	1	H554	10	Fish	1	7	0.126	0.7665	0	60.5045	27.69	1.94	1904
T2627 ESS	2	1	H554	40	Rabbit	1	287	24.108	18.368	1.5785
T2627 ESS	2	1	H554	70	Orange	1	241	36.2705	8.5555	0.3615
T2627 ESS	2	1	H554	10	Fish	2	12	0.216	1.314	0	50.7595	14.2525	0.611	1295.3
T2627 ESS	2	1	H554	40	Rabbit	2	23	1.932	1.472	0.1265
T2627 ESS	2	1	H554	70	Orange	2	323	48.6115	11.4665	0.4845
T2627 ESS	2	1	H554	10	Fish	3	5	0.09	0.5475	0	47.074	14.8115	0.804	1255.6
T2627 ESS	2	1	H554	40	Rabbit	3	72	6.048	4.608	0.396
T2627 ESS	2	1	H554	70	Orange	3	272	40.936	9.656	0.408
T2627 ESS	2	1	H554	10	Fish	4	14	0.252	1.533	0	48.846	22.407	1.4775	1537.7
T2627 ESS	2	1	H554	40	Rabbit	4	213	17.892	13.632	1.1715
T2627 ESS	2	1	H554	70	Orange	4	204	30.702	7.242	0.306
T2627 ESS	2	1	H554	10	Fish	5	14	0.252	1.533	0	61.866	19.027	0.9265	1634.3
T2627 ESS	2	1	H554	40	Rabbit	5	67	5.628	4.288	0.3685
T2627 ESS	2	1	H554	70	Orange	5	372	55.986	13.206	0.558
T2627 ESS	2	1	H554	10	Fish	6	11	0.198	1.2045	0	61.0805	20.912	1.171	1685.3
T2627 ESS	2	1	H554	40	Rabbit	6	121	10.164	7.744	0.6655
T2627 ESS	2	1	H554	70	Orange	6	337	50.7185	11.9635	0.5055
T2627 ESS	2	1	H554	10	Fish	7	11	0.198	1.2045	0	52.0575	23.379	1.566	1622.5
T2627 ESS	2	1	H554	40	Rabbit	7	225	18.9	14.4	1.2375
T2627 ESS	2	1	H554	70	Orange	7	219	32.9595	7.7745	0.3285
T2627 ESS	2	1	H640	10	Fish	1	5	0.09	0.5475	0	25.6435	6.796	0.278	641
T2627 ESS	2	1	H640	40	Rabbit	1	5	0.42	0.32	0.0275
T2627 ESS	2	1	H640	70	Orange	1	167	25.1335	5.9285	0.2505
T2627 ESS	2	1	H640	10	Fish	2	26	0.468	2.847	0	22.5775	8.3715	0.253	641.4
T2627 ESS	2	1	H640	40	Rabbit	2	7	0.588	0.448	0.0385
T2627 ESS	2	1	H640	70	Orange	2	143	21.5215	5.0765	0.2145
T2627 ESS	2	1	H640	10	Fish	3	34	0.612	3.723	0	33.834	12.885	0.471	973.2
T2627 ESS	2	1	H640	40	Rabbit	3	30	2.52	1.92	0.165
T2627 ESS	2	1	H640	70	Orange	3	204	30.702	7.242	0.306
T2627 ESS	2	1	H640	10	Fish	4	10	0.18	1.095	0	28.446	8.381	0.347	738.6
T2627 ESS	2	1	H640	40	Rabbit	4	14	1.176	0.896	0.077
T2627 ESS	2	1	H640	70	Orange	4	180	27.09	6.39	0.27
T2627 ESS	2	1	H640	10	Fish	5	10	0.18	1.095	0	27.1405	7.9405	0.32	702.8
T2627 ESS	2	1	H640	40	Rabbit	5	11	0.924	0.704	0.0605
T2627 ESS	2	1	H640	70	Orange	5	173	26.0365	6.1415	0.2595
T2627 ESS	2	1	H640	10	Fish	6	11	0.198	1.2045	0	30.452	8.7385	0.3435	782.8
T2627 ESS	2	1	H640	40	Rabbit	6	9	0.756	0.576	0.0495
T2627 ESS	2	1	H640	70	Orange	6	196	29.498	6.958	0.294
T2627 ESS	2	1	H640	10	Fish	7	11	0.198	1.2045	0	25.804	7.7305	0.3065	674
T2627 ESS	2	1	H640	40	Rabbit	7	11	0.924	0.704	0.0605
T2627 ESS	2	1	H640	70	Orange	7	164	24.682	5.822	0.246
T2627 ESS	2	2	H651	10	Orange	1	13	0.234	1.4235	0	31.5485	11.903	0.6385	906.4
T2627 ESS	2	2	H651	40	Fish	1	70	5.88	4.48	0.385
T2627 ESS	2	2	H651	70	Rabbit	1	169	25.4345	5.9995	0.2535
T2627 ESS	2	2	H651	10	Orange	2	19	0.342	2.0805	0	23.8305	10.714	0.5605	741.2
T2627 ESS	2	2	H651	40	Fish	2	70	5.88	4.48	0.385
T2627 ESS	2	2	H651	70	Rabbit	2	117	17.6085	4.1535	0.1755
T2627 ESS	2	2	H651	10	Orange	3	13	0.234	1.4235	0	37.936	11.4655	0.497	994.8
T2627 ESS	2	2	H651	40	Fish	3	26	2.184	1.664	0.143
T2627 ESS	2	2	H651	70	Rabbit	3	236	35.518	8.378	0.354
T2627 ESS	2	2	H651	10	Orange	4	11	0.198	1.2045	0	45.6245	16.736	0.961	1295.9
T2627 ESS	2	2	H651	40	Fish	4	109	9.156	6.976	0.5995
T2627 ESS	2	2	H651	70	Rabbit	4	241	36.2705	8.5555	0.3615
T2627 ESS	2	2	H651	10	Orange	5	11	0.198	1.2045	0	50.64	21.5865	1.398	1539.5
T2627 ESS	2	2	H651	40	Fish	5	192	16.128	12.288	1.056
T2627 ESS	2	2	H651	70	Rabbit	5	228	34.314	8.094	0.342
T2627 ESS	2	2	H651	10	Orange	6	18	0.324	1.971	0	62.4315	22.4535	1.2345	1757.8
T2627 ESS	2	2	H651	40	Fish	6	132	11.088	8.448	0.726
T2627 ESS	2	2	H651	70	Rabbit	6	339	51.0195	12.0345	0.5085
T2627 ESS	2	2	H651	10	Orange	7	38	0.684	4.161	0	33.024	13.601	0.5135	983.6
T2627 ESS	2	2	H651	40	Fish	7	41	3.444	2.624	0.2255
T2627 ESS	2	2	H651	70	Rabbit	7	192	28.896	6.816	0.288
T2627 ESS	2	2	H673	10	Orange	1	178	3.204	19.491	0	38.6345	38.8065	1.5095	1899.8
T2627 ESS	2	2	H673	40	Fish	1	248	20.832	15.872	1.364
T2627 ESS	2	2	H673	70	Rabbit	1	97	14.5985	3.4435	0.1455
T2627 ESS	2	2	H673	10	Orange	2	142	2.556	15.549	0	36.6635	38.1315	1.874	1850.5
T2627 ESS	2	2	H673	40	Fish	2	329	27.636	21.056	1.8095
T2627 ESS	2	2	H673	70	Rabbit	2	43	6.4715	1.5265	0.0645
T2627 ESS	2	2	H673	10	Orange	3	54	0.972	5.913	0	29.1085	19.3545	0.9985	1111.2
T2627 ESS	2	2	H673	40	Fish	3	154	12.936	9.856	0.847
T2627 ESS	2	2	H673	70	Rabbit	3	101	15.2005	3.5855	0.1515
T2627 ESS	2	2	H673	10	Orange	4	45	0.81	4.9275	0	39.884	24.8815	1.5225	1471.7
T2627 ESS	2	2	H673	40	Fish	4	243	20.412	15.552	1.3365
T2627 ESS	2	2	H673	70	Rabbit	4	124	18.662	4.402	0.186
T2627 ESS	2	2	H673	10	Orange	5	119	2.142	13.0305	0	39.6935	34.437	1.6985	1778.7
T2627 ESS	2	2	H673	40	Fish	5	284	23.856	18.176	1.562
T2627 ESS	2	2	H673	70	Rabbit	5	91	13.6955	3.2305	0.1365
T2627 ESS	2	2	H673	10	Orange	6	68	1.224	7.446	0	39.9795	29.1365	1.7105	1612.7
T2627 ESS	2	2	H673	40	Fish	6	284	23.856	18.176	1.562
T2627 ESS	2	2	H673	70	Rabbit	6	99	14.8995	3.5145	0.1485
T2627 ESS	2	2	H673	10	Orange	7	65	1.17	7.1175	0	54.699	31.2765	1.7505	1922.4
T2627 ESS	2	2	H673	40	Fish	7	261	21.924	16.704	1.4355
T2627 ESS	2	2	H673	70	Rabbit	7	210	31.605	7.455	0.315
T2627 ESS	2	3	H674	10	Rabbit	1	37	0.666	4.0515	0	22.3765	11.647	0.4775	746.4
T2627 ESS	2	3	H674	40	Orange	1	56	4.704	3.584	0.308
T2627 ESS	2	3	H674	70	Fish	1	113	17.0065	4.0115	0.1695
T2627 ESS	2	3	H674	10	Rabbit	2	19	0.342	2.0805	0	44.8725	14.396	0.635	1204.1
T2627 ESS	2	3	H674	40	Orange	2	41	3.444	2.624	0.2255
T2627 ESS	2	3	H674	70	Fish	2	273	41.0865	9.6915	0.4095
T2627 ESS	2	3	H674	10	Rabbit	3	26	0.468	2.847	0	30.274	14.473	0.782	970.2
T2627 ESS	2	3	H674	40	Orange	3	104	8.736	6.656	0.572
T2627 ESS	2	3	H674	70	Fish	3	140	21.07	4.97	0.21
T2627 ESS	2	3	H674	10	Rabbit	4	18	0.324	1.971	0	30.4275	13.2695	0.743	933.4
T2627 ESS	2	3	H674	40	Orange	4	95	7.98	6.08	0.5225
T2627 ESS	2	3	H674	70	Fish	4	147	22.1235	5.2185	0.2205
T2627 ESS	2	3	H674	10	Rabbit	5	35	0.63	3.8325	0	25.8055	10.743	0.3535	771.7
T2627 ESS	2	3	H674	40	Orange	5	22	1.848	1.408	0.121
T2627 ESS	2	3	H674	70	Fish	5	155	23.3275	5.5025	0.2325
T2627 ESS	2	3	H674	10	Rabbit	6	63	1.134	6.8985	0	24.654	15.3185	0.5375	902.7
T2627 ESS	2	3	H674	40	Orange	6	65	5.46	4.16	0.3575
T2627 ESS	2	3	H674	70	Fish	6	120	18.06	4.26	0.18
T2627 ESS	2	3	H674	10	Rabbit	7	12	0.216	1.314	0	21.3525	8.1555	0.4065	616.3
T2627 ESS	2	3	H674	40	Orange	7	42	3.528	2.688	0.231
T2627 ESS	2	3	H674	70	Fish	7	117	17.6085	4.1535	0.1755
T2627 ESS	2	3	H735	10	Rabbit	1	16	0.288	1.752	0	30.6085	9.2575	0.3395	802.1
T2627 ESS	2	3	H735	40	Orange	1	8	0.672	0.512	0.044
T2627 ESS	2	3	H735	70	Fish	1	197	29.6485	6.9935	0.2955
T2627 ESS	2	3	H735	10	Rabbit	2	17	0.306	1.8615	0	50.5975	14.608	0.5945	1303.9
T2627 ESS	2	3	H735	40	Orange	2	20	1.68	1.28	0.11
T2627 ESS	2	3	H735	70	Fish	2	323	48.6115	11.4665	0.4845
T2627 ESS	2	3	H735	10	Rabbit	3	36	0.648	3.942	0	28.277	10.901	0.322	816.8
T2627 ESS	2	3	H735	40	Orange	3	10	0.84	0.64	0.055
T2627 ESS	2	3	H735	70	Fish	3	178	26.789	6.319	0.267
T2627 ESS	2	3	H735	10	Rabbit	4	38	0.684	4.161	0	41.123	18.03	0.86	1262.8
T2627 ESS	2	3	H735	40	Orange	4	98	8.232	6.272	0.539
T2627 ESS	2	3	H735	70	Fish	4	214	32.207	7.597	0.321
T2627 ESS	2	3	H735	10	Rabbit	5	92	1.656	10.074	0	43.768	20.626	0.485	1385
T2627 ESS	2	3	H735	40	Orange	5	14	1.176	0.896	0.077
T2627 ESS	2	3	H735	70	Fish	5	272	40.936	9.656	0.408
T2627 ESS	2	3	H735	10	Rabbit	6	146	2.628	15.987	0	31.678	23.237	0.3315	1269.8
T2627 ESS	2	3	H735	40	Orange	6	9	0.756	0.576	0.0495
T2627 ESS	2	3	H735	70	Fish	6	188	28.294	6.674	0.282
T2627 ESS	2	3	H735	10	Rabbit	7	17	0.306	1.8615	0	53.2785	23.459	1.4885	1644
T2627 ESS	2	3	H735	40	Orange	7	206	17.304	13.184	1.133
T2627 ESS	2	3	H735	70	Fish	7	237	35.6685	8.4135	0.3555
T2627 ESS	2	1	H738	10	Fish	1	96	1.728	10.512	0	8.035	14.209	0.296	592.7
T2627 ESS	2	1	H738	40	Rabbit	1	50	4.2	3.2	0.275
T2627 ESS	2	1	H738	70	Orange	1	14	2.107	0.497	0.021
T2627 ESS	2	1	H738	10	Fish	2	132	2.376	14.454	0	22.837	24.185	0.7215	1161
T2627 ESS	2	1	H738	40	Rabbit	2	111	9.324	7.104	0.6105
T2627 ESS	2	1	H738	70	Orange	2	74	11.137	2.627	0.111
T2627 ESS	2	1	H738	10	Fish	3	207	3.726	22.6665	0	22.234	30.4345	0.5435	1350.3
T2627 ESS	2	1	H738	40	Rabbit	3	77	6.468	4.928	0.4235
T2627 ESS	2	1	H738	70	Orange	3	80	12.04	2.84	0.12
T2627 ESS	2	1	H738	10	Fish	4	107	1.926	11.7165	0	17.4205	18.376	0.4715	882.3
T2627 ESS	2	1	H738	40	Rabbit	4	68	5.712	4.352	0.374
T2627 ESS	2	1	H738	70	Orange	4	65	9.7825	2.3075	0.0975
T2627 ESS	2	1	H738	10	Fish	5	47	0.846	5.1465	0	15.413	12.6035	0.5695	664.8
T2627 ESS	2	1	H738	40	Rabbit	5	91	7.644	5.824	0.5005
T2627 ESS	2	1	H738	70	Orange	5	46	6.923	1.633	0.069
T2627 ESS	2	1	H738	10	Fish	6	84	1.512	9.198	0	19.705	15.301	0.3725	819.3
T2627 ESS	2	1	H738	40	Rabbit	6	41	3.444	2.624	0.2255
T2627 ESS	2	1	H738	70	Orange	6	98	14.749	3.479	0.147
T2627 ESS	2	1	H738	10	Fish	7	63	1.134	6.8985	0	14.973	13.1675	0.455	674.3
T2627 ESS	2	1	H738	40	Rabbit	7	68	5.712	4.352	0.374
T2627 ESS	2	1	H738	70	Orange	7	54	8.127	1.917	0.081
T2627 ESS	2	1	H739	10	Fish	1	40	0.72	4.38	0	18.983	8.953	0.21	600.9
T2627 ESS	2	1	H739	40	Rabbit	1	6	0.504	0.384	0.033
T2627 ESS	2	1	H739	70	Orange	1	118	17.759	4.189	0.177
T2627 ESS	2	1	H739	10	Fish	2	61	1.098	6.6795	0	13.208	9.8895	0.158	536.2
T2627 ESS	2	1	H739	40	Rabbit	2	8	0.672	0.512	0.044
T2627 ESS	2	1	H739	70	Orange	2	76	11.438	2.698	0.114
T2627 ESS	2	1	H739	10	Fish	3	29	0.522	3.1755	0	21.8335	10.942	0.5015	715.2
T2627 ESS	2	1	H739	40	Rabbit	3	62	5.208	3.968	0.341
T2627 ESS	2	1	H739	70	Orange	3	107	16.1035	3.7985	0.1605
T2627 ESS	2	1	H739	10	Fish	4	74	1.332	8.103	0	23.732	14.403	0.3305	855.5
T2627 ESS	2	1	H739	40	Rabbit	4	23	1.932	1.472	0.1265
T2627 ESS	2	1	H739	70	Orange	4	136	20.468	4.828	0.204
T2627 ESS	2	1	H739	10	Fish	5	57	1.026	6.2415	0	21.984	11.7595	0.2695	741.1
T2627 ESS	2	1	H739	40	Rabbit	5	13	1.092	0.832	0.0715
T2627 ESS	2	1	H739	70	Orange	5	132	19.866	4.686	0.198
T2627 ESS	2	1	H739	10	Fish	6	12	0.216	1.314	0	23.365	9.293	0.4965	687
T2627 ESS	2	1	H739	40	Rabbit	6	57	4.788	3.648	0.3135
T2627 ESS	2	1	H739	70	Orange	6	122	18.361	4.331	0.183
T2627 ESS	2	1	H739	10	Fish	7	47	0.846	5.1465	0	13.425	8.5555	0.172	496.9
T2627 ESS	2	1	H739	40	Rabbit	7	10	0.84	0.64	0.055
T2627 ESS	2	1	H739	70	Orange	7	78	11.739	2.769	0.117
T2627 ESS	2	2	H746	10	Orange	1	65	1.17	7.1175	0	54.923	32.0805	1.832	1953
T2627 ESS	2	2	H746	40	Fish	1	278	23.352	17.792	1.529
T2627 ESS	2	2	H746	70	Rabbit	1	202	30.401	7.171	0.303
T2627 ESS	2	2	H746	10	Orange	2	31	0.558	3.3945	0	51.8505	27.512	1.7795	1755
T2627 ESS	2	2	H746	40	Fish	2	272	22.848	17.408	1.496
T2627 ESS	2	2	H746	70	Rabbit	2	189	28.4445	6.7095	0.2835
T2627 ESS	2	2	H746	10	Orange	3	67	1.206	7.3365	0	42.3415	22.607	0.9975	1431.9
T2627 ESS	2	2	H746	40	Fish	3	126	10.584	8.064	0.693
T2627 ESS	2	2	H746	70	Rabbit	3	203	30.5515	7.2065	0.3045
T2627 ESS	2	2	H746	10	Orange	4	116	2.088	12.702	0	55.3265	36.0855	1.673	2086.6
T2627 ESS	2	2	H746	40	Fish	4	245	20.58	15.68	1.3475
T2627 ESS	2	2	H746	70	Rabbit	4	217	32.6585	7.7035	0.3255
T2627 ESS	2	2	H746	10	Orange	5	50	0.9	5.475	0	36.677	18.642	0.8555	1210
T2627 ESS	2	2	H746	40	Fish	5	107	8.988	6.848	0.5885
T2627 ESS	2	2	H746	70	Rabbit	5	178	26.789	6.319	0.267
T2627 ESS	2	2	H746	10	Orange	6	45	0.81	4.9275	0	49.39	24.2075	1.3095	1602.4
T2627 ESS	2	2	H746	40	Fish	6	177	14.868	11.328	0.9735
T2627 ESS	2	2	H746	70	Rabbit	6	224	33.712	7.952	0.336
T2627 ESS	2	2	H746	10	Orange	7	23	0.414	2.5185	0	44.493	22.3275	1.4325	1463.5
T2627 ESS	2	2	H746	40	Fish	7	213	17.892	13.632	1.1715
T2627 ESS	2	2	H746	70	Rabbit	7	174	26.187	6.177	0.261
T2627 ESS	2	3	H749	10	Rabbit	1	9	0.162	0.9855	0	57.4255	17.144	0.8505	1500.2
T2627 ESS	2	3	H749	40	Orange	1	60	5.04	3.84	0.33
T2627 ESS	2	3	H749	70	Fish	1	347	52.2235	12.3185	0.5205
T2627 ESS	2	3	H749	10	Rabbit	2	12	0.216	1.314	0	63.748	18.686	0.885	1653.5
T2627 ESS	2	3	H749	40	Orange	2	54	4.536	3.456	0.297
T2627 ESS	2	3	H749	70	Fish	2	392	58.996	13.916	0.588
T2627 ESS	2	3	H749	10	Rabbit	3	11	0.198	1.2045	0	56.17	20.4165	1.192	1589.5
T2627 ESS	2	3	H749	40	Orange	3	136	11.424	8.704	0.748
T2627 ESS	2	3	H749	70	Fish	3	296	44.548	10.508	0.444
T2627 ESS	2	3	H749	10	Rabbit	4	15	0.27	1.6425	0	59.833	25.0155	1.5775	1802.3
T2627 ESS	2	3	H749	40	Orange	4	211	17.724	13.504	1.1605
T2627 ESS	2	3	H749	70	Fish	4	278	41.839	9.869	0.417
T2627 ESS	2	3	H749	10	Rabbit	5	34	0.612	3.723	0	55.632	20.943	0.996	1595.2
T2627 ESS	2	3	H749	40	Orange	5	96	8.064	6.144	0.528
T2627 ESS	2	3	H749	70	Fish	5	312	46.956	11.076	0.468
T2627 ESS	2	3	H749	10	Rabbit	6	11	0.198	1.2045	0	52.7015	22.603	1.4745	1606.9
T2627 ESS	2	3	H749	40	Orange	6	204	17.136	13.056	1.122
T2627 ESS	2	3	H749	70	Fish	6	235	35.3675	8.3425	0.3525
T2627 ESS	2	3	H749	10	Rabbit	7	15	0.27	1.6425	0	54.3275	19.475	1.075	1527.6
T2627 ESS	2	3	H749	40	Orange	7	115	9.66	7.36	0.6325
T2627 ESS	2	3	H749	70	Fish	7	295	44.3975	10.4725	0.4425
T2627 ESS	2	2	H79	10	Orange	1	13	0.234	1.4235	0	29.5185	8.773	0.3385	768.7
T2627 ESS	2	2	H79	40	Fish	1	10	0.84	0.64	0.055
T2627 ESS	2	2	H79	70	Rabbit	1	189	28.4445	6.7095	0.2835
T2627 ESS	2	2	H79	10	Orange	2	11	0.198	1.2045	0	32.93	9.6765	0.4055	854.3
T2627 ESS	2	2	H79	40	Fish	2	17	1.428	1.088	0.0935
T2627 ESS	2	2	H79	70	Rabbit	2	208	31.304	7.384	0.312
T2627 ESS	2	2	H79	10	Orange	3	15	0.27	1.6425	0	35.3365	11.814	0.55	964.2
T2627 ESS	2	2	H79	40	Fish	3	43	3.612	2.752	0.2365
T2627 ESS	2	2	H79	70	Rabbit	3	209	31.4545	7.4195	0.3135
T2627 ESS	2	2	H79	10	Orange	4	12	0.216	1.314	0	15.5215	5.4545	0.2085	431.7
T2627 ESS	2	2	H79	40	Fish	4	12	1.008	0.768	0.066
T2627 ESS	2	2	H79	70	Rabbit	4	95	14.2975	3.3725	0.1425
T2627 ESS	2	2	H79	10	Orange	5	18	0.324	1.971	0	24.712	10.419	0.5275	745.6
T2627 ESS	2	2	H79	40	Fish	5	61	5.124	3.904	0.3355
T2627 ESS	2	2	H79	70	Rabbit	5	128	19.264	4.544	0.192
T2627 ESS	2	2	H79	10	Orange	6	8	0.144	0.876	0	31.3045	9.0215	0.3945	806.5
T2627 ESS	2	2	H79	40	Fish	6	18	1.512	1.152	0.099
T2627 ESS	2	2	H79	70	Rabbit	6	197	29.6485	6.9935	0.2955
T2627 ESS	2	2	H79	10	Orange	7	13	0.234	1.4235	0	19.358	7.1275	0.3165	549.5
T2627 ESS	2	2	H79	40	Fish	7	27	2.268	1.728	0.1485
T2627 ESS	2	2	H79	70	Rabbit	7	112	16.856	3.976	0.168
T2627 ESS	2	1	H87	10	Fish	1	8	0.144	0.876	0	46.673	12.735	0.557	1179
T2627 ESS	2	1	H87	40	Rabbit	1	20	1.68	1.28	0.11
T2627 ESS	2	1	H87	70	Orange	1	298	44.849	10.579	0.447
T2627 ESS	2	1	H87	10	Fish	2	11	0.198	1.2045	0	32.811	13.2275	0.782	971.5
T2627 ESS	2	1	H87	40	Rabbit	2	98	8.232	6.272	0.539
T2627 ESS	2	1	H87	70	Orange	2	162	24.381	5.751	0.243
T2627 ESS	2	1	H87	10	Fish	3	12	0.216	1.314	0	38.6145	10.8575	0.434	985.5
T2627 ESS	2	1	H87	40	Rabbit	3	11	0.924	0.704	0.0605
T2627 ESS	2	1	H87	70	Orange	3	249	37.4745	8.8395	0.3735
T2627 ESS	2	1	H87	10	Fish	4	82	1.476	8.979	0	45.247	20.32	0.5435	1400
T2627 ESS	2	1	H87	40	Rabbit	4	23	1.932	1.472	0.1265
T2627 ESS	2	1	H87	70	Orange	4	278	41.839	9.869	0.417
T2627 ESS	2	1	H87	10	Fish	5	18	0.324	1.971	0	43.353	14.33	0.662	1177.5
T2627 ESS	2	1	H87	40	Rabbit	5	50	4.2	3.2	0.275
T2627 ESS	2	1	H87	70	Orange	5	258	38.829	9.159	0.387
T2627 ESS	2	1	H87	10	Fish	6	16	0.288	1.752	0	46.229	13.163	0.5185	1185.1
T2627 ESS	2	1	H87	40	Rabbit	6	13	1.092	0.832	0.0715
T2627 ESS	2	1	H87	70	Orange	6	298	44.849	10.579	0.447
T2627 ESS	2	1	H87	10	Fish	7	78	1.404	8.541	0	31.5425	16.2245	0.361	1042.1
T2627 ESS	2	1	H87	40	Rabbit	7	13	1.092	0.832	0.0715
T2627 ESS	2	1	H87	70	Orange	7	193	29.0465	6.8515	0.2895
BS0002 NSS	3	1	H726	10	FISH	1	140	2.24	6.86	0	5.2	8.3	0.1	352.2
BS0002 NSS	3	1	H726	40	RABBIT	1	19	1.197	1.045	0
BS0002 NSS	3	1	H726	70	ORANGE	1	15	1.8	0.345	0.075
BS0002 NSS	3	1	H726	10	FISH	2	150	2.4	7.35	0	6.6	8.9	0.1	395.4
BS0002 NSS	3	1	H726	40	RABBIT	2	16	1.008	0.88	0
BS0002 NSS	3	1	H726	70	ORANGE	2	27	3.24	0.621	0.135
BS0002 NSS	3	1	H726	10	FISH	3	57	0.912	2.793	0	4.5	4.8	0.1	227.6
BS0002 NSS	3	1	H726	40	RABBIT	3	30	1.89	1.65	0
BS0002 NSS	3	1	H726	70	ORANGE	3	14	1.68	0.322	0.07
BS0002 NSS	3	1	H726	10	FISH	4	94	1.504	4.606	0	3.8	5.7	0.1	245.3
BS0002 NSS	3	1	H726	40	RABBIT	4	14	0.882	0.77	0
BS0002 NSS	3	1	H726	70	ORANGE	4	12	1.44	0.276	0.06
BS0002 NSS	3	1	H726	10	FISH	5	110	1.76	5.39	0	4.4	6.4	0.1	280.2
BS0002 NSS	3	1	H726	40	RABBIT	5	12	0.756	0.66	0
BS0002 NSS	3	1	H726	70	ORANGE	5	16	1.92	0.368	0.08
BS0002 NSS	3	1	H726	10	FISH	6	160	2.56	7.84	0	5	8.8	0.1	366.7
BS0002 NSS	3	1	H726	40	RABBIT	6	12	0.756	0.66	0
BS0002 NSS	3	1	H726	70	ORANGE	6	14	1.68	0.322	0.07
BS0002 NSS	3	1	H726	10	FISH	7	114	1.824	5.586	0	4.3	6.6	0.1	284.8
BS0002 NSS	3	1	H726	40	RABBIT	7	13	0.819	0.715	0
BS0002 NSS	3	1	H726	70	ORANGE	7	14	1.68	0.322	0.07
BS0002 NSS	3	2	H747	10	ORANGE	1	29	0.464	1.421	0	6	4.7	0.1	251.5
BS0002 NSS	3	2	H747	40	FISH	1	52	3.276	2.86	0
BS0002 NSS	3	2	H747	70	RABBIT	1	19	2.28	0.437	0.095
BS0002 NSS	3	2	H747	10	ORANGE	2	52	0.832	2.548	0	10.8	10	0.1	498.3
BS0002 NSS	3	2	H747	40	FISH	2	129	8.127	7.095	0
BS0002 NSS	3	2	H747	70	RABBIT	2	15	1.8	0.345	0.075
BS0002 NSS	3	2	H747	10	ORANGE	3	53	0.848	2.597	0	7.1	6.9	0.1	340.6
BS0002 NSS	3	2	H747	40	FISH	3	73	4.599	4.015	0
BS0002 NSS	3	2	H747	70	RABBIT	3	14	1.68	0.322	0.07
BS0002 NSS	3	2	H747	10	ORANGE	4	76	1.216	3.724	0	5.5	6.3	0.1	293.3
BS0002 NSS	3	2	H747	40	FISH	4	41	2.583	2.255	0
BS0002 NSS	3	2	H747	70	RABBIT	4	14	1.68	0.322	0.07
BS0002 NSS	3	2	H747	10	ORANGE	5	37	0.592	1.813	0	6.4	5.8	0.1	291.6
BS0002 NSS	3	2	H747	40	FISH	5	67	4.221	3.685	0
BS0002 NSS	3	2	H747	70	RABBIT	5	13	1.56	0.299	0.065
BS0002 NSS	3	2	H747	10	ORANGE	6	105	1.68	5.145	0	8.5	9.9	0.1	458.7
BS0002 NSS	3	2	H747	40	FISH	6	81	5.103	4.455	0
BS0002 NSS	3	2	H747	70	RABBIT	6	14	1.68	0.322	0.07
BS0002 NSS	3	2	H747	10	ORANGE	7	131	2.096	6.419	0	8.3	10.8	0.1	484.2
BS0002 NSS	3	2	H747	40	FISH	7	75	4.725	4.125	0
BS0002 NSS	3	2	H747	70	RABBIT	7	12	1.44	0.276	0.06
BS0002 NSS	3	1	H748	10	FISH	1	90	1.44	4.41	0	4.4	5.6	0.1	254.6
BS0002 NSS	3	1	H748	40	RABBIT	1	15	0.945	0.825	0
BS0002 NSS	3	1	H748	70	ORANGE	1	17	2.04	0.391	0.085
BS0002 NSS	3	1	H748	10	FISH	2	99	1.584	4.851	0	4.6	6.1	0.1	273.9
BS0002 NSS	3	1	H748	40	RABBIT	2	16	1.008	0.88	0
BS0002 NSS	3	1	H748	70	ORANGE	2	17	2.04	0.391	0.085
BS0002 NSS	3	1	H748	10	FISH	3	109	1.744	5.341	0	4.4	6.4	0.1	278.4
BS0002 NSS	3	1	H748	40	RABBIT	3	13	0.819	0.715	0
BS0002 NSS	3	1	H748	70	ORANGE	3	15	1.8	0.345	0.075
BS0002 NSS	3	1	H748	10	FISH	4	72	1.152	3.528	0	3.6	4.6	0.1	207.6
BS0002 NSS	3	1	H748	40	RABBIT	4	14	0.882	0.77	0
BS0002 NSS	3	1	H748	70	ORANGE	4	13	1.56	0.299	0.065
BS0002 NSS	3	1	H748	10	FISH	5	98	1.568	4.802	0	4.4	6.3	0.1	275.1
BS0002 NSS	3	1	H748	40	RABBIT	5	22	1.386	1.21	0
BS0002 NSS	3	1	H748	70	ORANGE	5	12	1.44	0.276	0.06
BS0002 NSS	3	1	H748	10	FISH	6	113	1.808	5.537	0	5.2	7.3	0.1	319.3
BS0002 NSS	3	1	H748	40	RABBIT	6	25	1.575	1.375	0
BS0002 NSS	3	1	H748	70	ORANGE	6	15	1.8	0.345	0.075
BS0002 NSS	3	1	H748	10	FISH	7	147	2.352	7.203	0	5.2	8.4	0.1	356.7
BS0002 NSS	3	1	H748	40	RABBIT	7	16	1.008	0.88	0
BS0002 NSS	3	1	H748	70	ORANGE	7	15	1.8	0.345	0.075
BS0002 NSS	3	3	H751	10	RABBIT	1	39	0.624	1.911	0	25.4	12.1	0.7	814.1
BS0002 NSS	3	3	H751	40	ORANGE	1	127	8.001	6.985	0
BS0002 NSS	3	3	H751	70	FISH	1	140	16.8	3.22	0.7
BS0002 NSS	3	3	H751	10	RABBIT	2	101	1.616	4.949	0	30.3	15.8	0.9	1013.7
BS0002 NSS	3	3	H751	40	ORANGE	2	124	7.812	6.82	0
BS0002 NSS	3	3	H751	70	FISH	2	174	20.88	4.002	0.87
BS0002 NSS	3	3	H751	10	RABBIT	3	41	0.656	2.009	0	14.1	11.7	0.1	609.4
BS0002 NSS	3	3	H751	40	ORANGE	3	167	10.521	9.185	0
BS0002 NSS	3	3	H751	70	FISH	3	24	2.88	0.552	0.12
BS0002 NSS	3	3	H751	10	RABBIT	4	154	2.464	7.546	0	15.4	12	0.4	644.2
BS0002 NSS	3	3	H751	40	ORANGE	4	47	2.961	2.585	0
BS0002 NSS	3	3	H751	70	FISH	4	83	9.96	1.909	0.415
BS0002 NSS	3	3	H751	10	RABBIT	5	110	1.76	5.39	0	13.1	13.7	0.1	655.3
BS0002 NSS	3	3	H751	40	ORANGE	5	142	8.946	7.81	0
BS0002 NSS	3	3	H751	70	FISH	5	20	2.4	0.46	0.1
BS0002 NSS	3	3	H751	10	RABBIT	6	150	2.4	7.35	0	18.2	17.6	0.2	868
BS0002 NSS	3	3	H751	40	ORANGE	6	169	10.647	9.295	0
BS0002 NSS	3	3	H751	70	FISH	6	43	5.16	0.989	0.215
BS0002 NSS	3	3	H751	10	RABBIT	7	175	2.8	8.575	0	16.6	18.8	0.1	878.4
BS0002 NSS	3	3	H751	40	ORANGE	7	177	11.151	9.735	0
BS0002 NSS	3	3	H751	70	FISH	7	22	2.64	0.506	0.11
BS0002 NSS	3	3	H753	10	RABBIT	1	100	1.6	4.9	0	15.9	10.6	0.4	606.5
BS0002 NSS	3	3	H753	40	ORANGE	1	69	4.347	3.795	0
BS0002 NSS	3	3	H753	70	FISH	1	83	9.96	1.909	0.415
BS0002 NSS	3	3	H753	10	RABBIT	2	105	1.68	5.145	0	24.3	10.2	0.9	735.2
BS0002 NSS	3	3	H753	40	ORANGE	2	16	1.008	0.88	0
BS0002 NSS	3	3	H753	70	FISH	2	180	21.6	4.14	0.9
BS0002 NSS	3	3	H753	10	RABBIT	3	137	2.192	6.713	0	29.7	12.9	1.1	915.8
BS0002 NSS	3	3	H753	40	ORANGE	3	22	1.386	1.21	0
BS0002 NSS	3	3	H753	70	FISH	3	218	26.16	5.014	1.09
BS0002 NSS	3	3	H753	10	RABBIT	4	81	1.296	3.969	0	35.5	11.6	1.4	970.4
BS0002 NSS	3	3	H753	40	ORANGE	4	26	1.638	1.43	0
BS0002 NSS	3	3	H753	70	FISH	4	271	32.52	6.233	1.355
BS0002 NSS	3	3	H753	10	RABBIT	5	168	2.688	8.232	0	37.1	16.7	1.3	1158.7
BS0002 NSS	3	3	H753	40	ORANGE	5	43	2.709	2.365	0
BS0002 NSS	3	3	H753	70	FISH	5	264	31.68	6.072	1.32
BS0002 NSS	3	3	H753	10	RABBIT	6	141	2.256	6.909	0	17.3	11	0.6	644.4
BS0002 NSS	3	3	H753	40	ORANGE	6	28	1.764	1.54	0
BS0002 NSS	3	3	H753	70	FISH	6	111	13.32	2.553	0.555
BS0002 NSS	3	3	H753	10	RABBIT	7	48	0.768	2.352	0	37.1	10.4	1.5	959.4
BS0002 NSS	3	3	H753	40	ORANGE	7	25	1.575	1.375	0
BS0002 NSS	3	3	H753	70	FISH	7	290	34.8	6.67	1.45
BS0002 NSS	3	2	H754	10	ORANGE	1	18	0.288	0.882	0	4.6	3.1	0.1	175.2
BS0002 NSS	3	2	H754	40	FISH	1	32	2.016	1.76	0
BS0002 NSS	3	2	H754	70	RABBIT	1	19	2.28	0.437	0.095
BS0002 NSS	3	2	H754	10	ORANGE	2	18	0.288	0.882	0	21.7	18.3	0.1	945.4
BS0002 NSS	3	2	H754	40	FISH	2	311	19.593	17.105	0
BS0002 NSS	3	2	H754	70	RABBIT	2	15	1.8	0.345	0.075
BS0002 NSS	3	2	H754	10	ORANGE	3	61	0.976	2.989	0	27.6	25.3	0.1	1265.5
BS0002 NSS	3	2	H754	40	FISH	3	400	25.2	22	0
BS0002 NSS	3	2	H754	70	RABBIT	3	12	1.44	0.276	0.06
BS0002 NSS	3	2	H754	10	ORANGE	4	47	0.752	2.303	0	27	24.5	0	1228.6
BS0002 NSS	3	2	H754	40	FISH	4	399	25.137	21.945	0
BS0002 NSS	3	2	H754	70	RABBIT	4	9	1.08	0.207	0.045
BS0002 NSS	3	2	H754	10	ORANGE	5	61	0.976	2.989	0	18.5	17.1	0.1	853.8
BS0002 NSS	3	2	H754	40	FISH	5	251	15.813	13.805	0
BS0002 NSS	3	2	H754	70	RABBIT	5	14	1.68	0.322	0.07
BS0002 NSS	3	2	H754	10	ORANGE	6	134	2.144	6.566	0	28.6	28.5	0.1	1385.7
BS0002 NSS	3	2	H754	40	FISH	6	392	24.696	21.56	0
BS0002 NSS	3	2	H754	70	RABBIT	6	15	1.8	0.345	0.075
BS0002 NSS	3	2	H754	10	ORANGE	7	46	0.736	2.254	0	14.3	13	0.1	652.6
BS0002 NSS	3	2	H754	40	FISH	7	189	11.907	10.395	0
BS0002 NSS	3	2	H754	70	RABBIT	7	14	1.68	0.322	0.07
BS0002 NSS	3	3	H755	10	RABBIT	1	30	0.48	1.47	0	4.2	3.1	0.1	169.2
BS0002 NSS	3	3	H755	40	ORANGE	1	21	1.323	1.155	0
BS0002 NSS	3	3	H755	70	FISH	1	20	2.4	0.46	0.1
BS0002 NSS	3	3	H755	10	RABBIT	2	17	0.272	0.833	0	3	2	0.1	114.7
BS0002 NSS	3	3	H755	40	ORANGE	2	15	0.945	0.825	0
BS0002 NSS	3	3	H755	70	FISH	2	15	1.8	0.345	0.075
BS0002 NSS	3	3	H755	10	RABBIT	3	15	0.24	0.735	0	4	2.2	0.1	136
BS0002 NSS	3	3	H755	40	ORANGE	3	17	1.071	0.935	0
BS0002 NSS	3	3	H755	70	FISH	3	22	2.64	0.506	0.11
BS0002 NSS	3	3	H755	10	RABBIT	4	14	0.224	0.686	0	17	4.7	0.7	435.3
BS0002 NSS	3	3	H755	40	ORANGE	4	18	1.134	0.99	0
BS0002 NSS	3	3	H755	70	FISH	4	130	15.6	2.99	0.65
BS0002 NSS	3	3	H755	10	RABBIT	5	17	0.272	0.833	0	3.3	2.1	0.1	123
BS0002 NSS	3	3	H755	40	ORANGE	5	16	1.008	0.88	0
BS0002 NSS	3	3	H755	70	FISH	5	17	2.04	0.391	0.085
BS0002 NSS	3	3	H755	10	RABBIT	6	16	0.256	0.784	0	32.8	7.9	1.3	806.4
BS0002 NSS	3	3	H755	40	ORANGE	6	20	1.26	1.1	0
BS0002 NSS	3	3	H755	70	FISH	6	261	31.32	6.003	1.305
BS0002 NSS	3	3	H755	10	RABBIT	7	17	0.272	0.833	0	40.7	9.2	1.6	982
BS0002 NSS	3	3	H755	40	ORANGE	7	15	0.945	0.825	0
BS0002 NSS	3	3	H755	70	FISH	7	329	39.48	7.567	1.645
BS0002 NSS	3	1	H758	10	FISH	1	233	3.728	11.417	0	6.8	12.7	0.1	523.3
BS0002 NSS	3	1	H758	40	RABBIT	1	17	1.071	0.935	0
BS0002 NSS	3	1	H758	70	ORANGE	1	17	2.04	0.391	0.085
BS0002 NSS	3	1	H758	10	FISH	2	215	3.44	10.535	0	8.5	12.5	0.2	542.9
BS0002 NSS	3	1	H758	40	RABBIT	2	23	1.449	1.265	0
BS0002 NSS	3	1	H758	70	ORANGE	2	30	3.6	0.69	0.15
BS0002 NSS	3	1	H758	10	FISH	3	305	4.88	14.945	0	13.1	17.8	0.3	791.6
BS0002 NSS	3	1	H758	40	RABBIT	3	30	1.89	1.65	0
BS0002 NSS	3	1	H758	70	ORANGE	3	53	6.36	1.219	0.265
BS0002 NSS	3	1	H758	10	FISH	4	216	3.456	10.584	0	7.6	12.6	0.1	531.1
BS0002 NSS	3	1	H758	40	RABBIT	4	29	1.827	1.595	0
BS0002 NSS	3	1	H758	70	ORANGE	4	19	2.28	0.437	0.095
BS0002 NSS	3	1	H758	10	FISH	5	253	4.048	12.397	0	26.7	17.3	0.9	1004.7
BS0002 NSS	3	1	H758	40	RABBIT	5	14	0.882	0.77	0
BS0002 NSS	3	1	H758	70	ORANGE	5	181	21.72	4.163	0.905
BS0002 NSS	3	1	H758	10	FISH	6	233	3.728	11.417	0	10.7	13.5	0.2	611.6
BS0002 NSS	3	1	H758	40	RABBIT	6	17	1.071	0.935	0
BS0002 NSS	3	1	H758	70	ORANGE	6	49	5.88	1.127	0.245
BS0002 NSS	3	1	H758	10	FISH	7	173	2.768	8.477	0	13.2	11.9	0.4	604.1
BS0002 NSS	3	1	H758	40	RABBIT	7	33	2.079	1.815	0
BS0002 NSS	3	1	H758	70	ORANGE	7	70	8.4	1.61	0.35
BS0002 NSS	3	2	H759	10	ORANGE	1	24	0.384	1.176	0	4.2	2.9	0.1	163.8
BS0002 NSS	3	2	H759	40	FISH	1	24	1.512	1.32	0
BS0002 NSS	3	2	H759	70	RABBIT	1	19	2.28	0.437	0.095
BS0002 NSS	3	2	H759	10	ORANGE	2	25	0.4	1.225	0	5.4	4.4	0.1	230.3
BS0002 NSS	3	2	H759	40	FISH	2	52	3.276	2.86	0
BS0002 NSS	3	2	H759	70	RABBIT	2	14	1.68	0.322	0.07
BS0002 NSS	3	2	H759	10	ORANGE	3	45	0.72	2.205	0	7.4	6.5	0.1	331.3
BS0002 NSS	3	2	H759	40	FISH	3	71	4.473	3.905	0
BS0002 NSS	3	2	H759	70	RABBIT	3	18	2.16	0.414	0.09
BS0002 NSS	3	2	H759	10	ORANGE	4	20	0.32	0.98	0	3.6	2.8	0.1	151.1
BS0002 NSS	3	2	H759	40	FISH	4	28	1.764	1.54	0
BS0002 NSS	3	2	H759	70	RABBIT	4	13	1.56	0.299	0.065
BS0002 NSS	3	2	H759	10	ORANGE	5	32	0.512	1.568	0	5.5	4.8	0.1	243.2
BS0002 NSS	3	2	H759	40	FISH	5	52	3.276	2.86	0
BS0002 NSS	3	2	H759	70	RABBIT	5	14	1.68	0.322	0.07
BS0002 NSS	3	2	H759	10	ORANGE	6	31	0.496	1.519	0	8.1	6.6	0.1	344.7
BS0002 NSS	3	2	H759	40	FISH	6	84	5.292	4.62	0
BS0002 NSS	3	2	H759	70	RABBIT	6	19	2.28	0.437	0.095
BS0002 NSS	3	2	H759	10	ORANGE	7	35	0.56	1.715	0	18.4	16.2	0.1	822.7
BS0002 NSS	3	2	H759	40	FISH	7	257	16.191	14.135	0
BS0002 NSS	3	2	H759	70	RABBIT	7	14	1.68	0.322	0.07
BS0002 NSS	3	3	H760	10	RABBIT	1	19	0.304	0.931	0	6	3.2	0.2	201.7
BS0002 NSS	3	3	H760	40	ORANGE	1	27	1.701	1.485	0
BS0002 NSS	3	3	H760	70	FISH	1	33	3.96	0.759	0.165
BS0002 NSS	3	3	H760	10	RABBIT	2	20	0.32	0.98	0	4.2	2.5	0.1	150.7
BS0002 NSS	3	3	H760	40	ORANGE	2	18	1.134	0.99	0
BS0002 NSS	3	3	H760	70	FISH	2	23	2.76	0.529	0.115
BS0002 NSS	3	3	H760	10	RABBIT	3	34	0.544	1.666	0	11	4.5	0.4	328.4
BS0002 NSS	3	3	H760	40	ORANGE	3	18	1.134	0.99	0
BS0002 NSS	3	3	H760	70	FISH	3	78	9.36	1.794	0.39
BS0002 NSS	3	3	H760	10	RABBIT	4	24	0.384	1.176	0	13	4.4	0.5	359.8
BS0002 NSS	3	3	H760	40	ORANGE	4	19	1.197	1.045	0
BS0002 NSS	3	3	H760	70	FISH	4	95	11.4	2.185	0.475
BS0002 NSS	3	3	H760	10	RABBIT	5	23	0.368	1.127	0	27.9	7.1	1.1	697.6
BS0002 NSS	3	3	H760	40	ORANGE	5	16	1.008	0.88	0
BS0002 NSS	3	3	H760	70	FISH	5	221	26.52	5.083	1.105
BS0002 NSS	3	3	H760	10	RABBIT	6	23	0.368	1.127	0	9.4	3.9	0.3	283.5
BS0002 NSS	3	3	H760	40	ORANGE	6	24	1.512	1.32	0
BS0002 NSS	3	3	H760	70	FISH	6	63	7.56	1.449	0.315
BS0002 NSS	3	3	H760	10	RABBIT	7	16	0.256	0.784	0	20.9	11.4	0.5	714.9
BS0002 NSS	3	3	H760	40	ORANGE	7	156	9.828	8.58	0
BS0002 NSS	3	3	H760	70	FISH	7	90	10.8	2.07	0.45
BS0002 NSS	3	1	H761	10	FISH	1	63	1.008	3.087	0	5.8	4.8	0.2	252
BS0002 NSS	3	1	H761	40	RABBIT	1	19	1.197	1.045	0
BS0002 NSS	3	1	H761	70	ORANGE	1	30	3.6	0.69	0.15
BS0002 NSS	3	1	H761	10	FISH	2	134	2.144	6.566	0	9.9	8.9	0.3	451.7
BS0002 NSS	3	1	H761	40	RABBIT	2	19	1.197	1.045	0
BS0002 NSS	3	1	H761	70	ORANGE	2	55	6.6	1.265	0.275
BS0002 NSS	3	1	H761	10	FISH	3	67	1.072	3.283	0	14.5	10.9	0.3	591.8
BS0002 NSS	3	1	H761	40	RABBIT	3	118	7.434	6.49	0
BS0002 NSS	3	1	H761	70	ORANGE	3	50	6	1.15	0.25
BS0002 NSS	3	1	H761	10	FISH	4	70	1.12	3.43	0	20.7	18.3	0.1	928.6
BS0002 NSS	3	1	H761	40	RABBIT	4	259	16.317	14.245	0
BS0002 NSS	3	1	H761	70	ORANGE	4	27	3.24	0.621	0.135
BS0002 NSS	3	1	H761	10	FISH	5	129	2.064	6.321	0	23	20.2	0.3	1027.8
BS0002 NSS	3	1	H761	40	RABBIT	5	229	14.427	12.595	0
BS0002 NSS	3	1	H761	70	ORANGE	5	54	6.48	1.242	0.27
BS0002 NSS	3	1	H761	10	FISH	6	133	2.128	6.517	0	12.7	14.4	0.1	672.5
BS0002 NSS	3	1	H761	40	RABBIT	6	136	8.568	7.48	0
BS0002 NSS	3	1	H761	70	ORANGE	6	17	2.04	0.391	0.085
BS0002 NSS	3	1	H761	10	FISH	7	41	0.656	2.009	0	30.7	18	0.6	1087.2
BS0002 NSS	3	1	H761	40	RABBIT	7	238	14.994	13.09	0
BS0002 NSS	3	1	H761	70	ORANGE	7	125	15	2.875	0.625
BS0002 NSS	3	1	H764	10	FISH	1	187	2.992	9.163	0	5.1	10.1	0.1	410.8
BS0002 NSS	3	1	H764	40	RABBIT	1	13	0.819	0.715	0
BS0002 NSS	3	1	H764	70	ORANGE	1	11	1.32	0.253	0.055
BS0002 NSS	3	1	H764	10	FISH	2	61	0.976	2.989	0	3.2	3.9	0.1	179
BS0002 NSS	3	1	H764	40	RABBIT	2	12	0.756	0.66	0
BS0002 NSS	3	1	H764	70	ORANGE	2	12	1.44	0.276	0.06
BS0002 NSS	3	1	H764	10	FISH	3	80	1.28	3.92	0	3.7	4.9	0.1	219.5
BS0002 NSS	3	1	H764	40	RABBIT	3	12	0.756	0.66	0
BS0002 NSS	3	1	H764	70	ORANGE	3	14	1.68	0.322	0.07
BS0002 NSS	3	1	H764	10	FISH	4	45	0.72	2.205	0	2.9	3.2	0.1	149.6
BS0002 NSS	3	1	H764	40	RABBIT	4	13	0.819	0.715	0
BS0002 NSS	3	1	H764	70	ORANGE	4	11	1.32	0.253	0.055
BS0002 NSS	3	1	H764	10	FISH	5	37	0.592	1.813	0	2.4	2.6	0.1	123.7
BS0002 NSS	3	1	H764	40	RABBIT	5	10	0.63	0.55	0
BS0002 NSS	3	1	H764	70	ORANGE	5	10	1.2	0.23	0.05
BS0002 NSS	3	1	H764	10	FISH	6	53	0.848	2.597	0	3	3.5	0.1	164.3
BS0002 NSS	3	1	H764	40	RABBIT	6	12	0.756	0.66	0
BS0002 NSS	3	1	H764	70	ORANGE	6	12	1.44	0.276	0.06
BS0002 NSS	3	1	H764	10	FISH	7	13	0.208	0.637	0	2.5	1.7	0.1	96.3
BS0002 NSS	3	1	H764	40	RABBIT	7	14	0.882	0.77	0
BS0002 NSS	3	1	H764	70	ORANGE	7	12	1.44	0.276	0.06
BS0002 NSS	3	2	H767	10	ORANGE	1	17	0.272	0.833	0	3.6	2.5	0.1	139.9
BS0002 NSS	3	2	H767	40	FISH	1	23	1.449	1.265	0
BS0002 NSS	3	2	H767	70	RABBIT	1	16	1.92	0.368	0.08
BS0002 NSS	3	2	H767	10	ORANGE	2	15	0.24	0.735	0	3.7	2.4	0.1	139
BS0002 NSS	3	2	H767	40	FISH	2	23	1.449	1.265	0
BS0002 NSS	3	2	H767	70	RABBIT	2	17	2.04	0.391	0.085
BS0002 NSS	3	2	H767	10	ORANGE	3	44	0.704	2.156	0	4.8	4.6	0.1	228.8
BS0002 NSS	3	2	H767	40	FISH	3	39	2.457	2.145	0
BS0002 NSS	3	2	H767	70	RABBIT	3	14	1.68	0.322	0.07
BS0002 NSS	3	2	H767	10	ORANGE	4	28	0.448	1.372	0	3.4	2.9	0.1	149
BS0002 NSS	3	2	H767	40	FISH	4	22	1.386	1.21	0
BS0002 NSS	3	2	H767	70	RABBIT	4	13	1.56	0.299	0.065
BS0002 NSS	3	2	H767	10	ORANGE	5	19	0.304	0.931	0	4.1	3.1	0.1	166
BS0002 NSS	3	2	H767	40	FISH	5	33	2.079	1.815	0
BS0002 NSS	3	2	H767	70	RABBIT	5	14	1.68	0.322	0.07
BS0002 NSS	3	2	H767	10	ORANGE	6	47	0.752	2.303	0	7	6.5	0.1	323.9
BS0002 NSS	3	2	H767	40	FISH	6	70	4.41	3.85	0
BS0002 NSS	3	2	H767	70	RABBIT	6	15	1.8	0.345	0.075
BS0002 NSS	3	2	H767	10	ORANGE	7	40	0.64	1.96	0	6.5	5.9	0.1	297
BS0002 NSS	3	2	H767	40	FISH	7	65	4.095	3.575	0
BS0002 NSS	3	2	H767	70	RABBIT	7	15	1.8	0.345	0.075
BS0002 NSS	3	3	H773	10	RABBIT	1	67	1.072	3.283	0	5.3	5.1	0.1	254
BS0002 NSS	3	3	H773	40	ORANGE	1	24	1.512	1.32	0
BS0002 NSS	3	3	H773	70	FISH	1	23	2.76	0.529	0.115
BS0002 NSS	3	3	H773	10	RABBIT	2	93	1.488	4.557	0	12.5	9.3	0.3	507.7
BS0002 NSS	3	3	H773	40	ORANGE	2	62	3.906	3.41	0
BS0002 NSS	3	3	H773	70	FISH	2	59	7.08	1.357	0.295
BS0002 NSS	3	3	H773	10	RABBIT	3	40	0.64	1.96	0	18.2	6.9	0.6	528
BS0002 NSS	3	3	H773	40	ORANGE	3	37	2.331	2.035	0
BS0002 NSS	3	3	H773	70	FISH	3	127	15.24	2.921	0.635
BS0002 NSS	3	3	H773	10	RABBIT	4	26	0.416	1.274	0	7.8	3.9	0.2	256.1
BS0002 NSS	3	3	H773	40	ORANGE	4	28	1.764	1.54	0
BS0002 NSS	3	3	H773	70	FISH	4	47	5.64	1.081	0.235
BS0002 NSS	3	3	H773	10	RABBIT	5	41	0.656	2.009	0	17.4	6	0.7	484.9
BS0002 NSS	3	3	H773	40	ORANGE	5	18	1.134	0.99	0
BS0002 NSS	3	3	H773	70	FISH	5	130	15.6	2.99	0.65
BS0002 NSS	3	3	H773	10	RABBIT	6	26	0.416	1.274	0	6.5	4.3	0.1	245.6
BS0002 NSS	3	3	H773	40	ORANGE	6	43	2.709	2.365	0
BS0002 NSS	3	3	H773	70	FISH	6	28	3.36	0.644	0.14
BS0002 NSS	3	3	H773	10	RABBIT	7	25	0.4	1.225	0	7.8	4.1	0.2	259.9
BS0002 NSS	3	3	H773	40	ORANGE	7	33	2.079	1.815	0
BS0002 NSS	3	3	H773	70	FISH	7	44	5.28	1.012	0.22
BS0002 NSS	3	3	H781	10	RABBIT	1	28	0.448	1.372	0	11.5	8.1	0.2	450.6
BS0002 NSS	3	3	H781	40	ORANGE	1	107	6.741	5.885	0
BS0002 NSS	3	3	H781	70	FISH	1	36	4.32	0.828	0.18
BS0002 NSS	3	3	H781	10	RABBIT	2	19	0.304	0.931	0	3.7	2.3	0.1	135
BS0002 NSS	3	3	H781	40	ORANGE	2	17	1.071	0.935	0
BS0002 NSS	3	3	H781	70	FISH	2	19	2.28	0.437	0.095
BS0002 NSS	3	3	H781	10	RABBIT	3	102	1.632	4.998	0	4.2	6	0.1	262.7
BS0002 NSS	3	3	H781	40	ORANGE	3	12	0.756	0.66	0
BS0002 NSS	3	3	H781	70	FISH	3	15	1.8	0.345	0.075
BS0002 NSS	3	3	H781	10	RABBIT	4	31	0.496	1.519	0	11.2	6.6	0.3	399.5
BS0002 NSS	3	3	H781	40	ORANGE	4	71	4.473	3.905	0
BS0002 NSS	3	3	H781	70	FISH	4	52	6.24	1.196	0.26
BS0002 NSS	3	3	H781	10	RABBIT	5	26	0.416	1.274	0	3.9	2.6	0.1	147.8
BS0002 NSS	3	3	H781	40	ORANGE	5	14	0.882	0.77	0
BS0002 NSS	3	3	H781	70	FISH	5	22	2.64	0.506	0.11
BS0002 NSS	3	3	H781	10	RABBIT	6	116	1.856	5.684	0	5.5	7.3	0.1	327.5
BS0002 NSS	3	3	H781	40	ORANGE	6	22	1.386	1.21	0
BS0002 NSS	3	3	H781	70	FISH	6	19	2.28	0.437	0.095
BS0002 NSS	3	3	H781	10	RABBIT	7	19	0.304	0.931	0	3.9	2.6	0.1	146.3
BS0002 NSS	3	3	H781	40	ORANGE	7	22	1.386	1.21	0
BS0002 NSS	3	3	H781	70	FISH	7	18	2.16	0.414	0.09
BS0002 NSS	3	1	H827	10	FISH	1	72	1.152	3.528	0	4.1	4.8	0.1	224.3
BS0002 NSS	3	1	H827	40	RABBIT	1	17	1.071	0.935	0
BS0002 NSS	3	1	H827	70	ORANGE	1	16	1.92	0.368	0.08
BS0002 NSS	3	1	H827	10	FISH	2	199	3.184	9.751	0	5.6	10.8	0.1	441.3
BS0002 NSS	3	1	H827	40	RABBIT	2	14	0.882	0.77	0
BS0002 NSS	3	1	H827	70	ORANGE	2	13	1.56	0.299	0.065
BS0002 NSS	3	1	H827	10	FISH	3	171	2.736	8.379	0	4.3	9.1	0	364.8
BS0002 NSS	3	1	H827	40	RABBIT	3	11	0.693	0.605	0
BS0002 NSS	3	1	H827	70	ORANGE	3	7	0.84	0.161	0.035
BS0002 NSS	3	1	H827	10	FISH	4	110	1.76	5.39	0	4.1	6.4	0.1	274.7
BS0002 NSS	3	1	H827	40	RABBIT	4	14	0.882	0.77	0
BS0002 NSS	3	1	H827	70	ORANGE	4	12	1.44	0.276	0.06
BS0002 NSS	3	1	H827	10	FISH	5	209	3.344	10.241	0	20.4	24.3	0.1	1117.8
BS0002 NSS	3	1	H827	40	RABBIT	5	252	15.876	13.86	0
BS0002 NSS	3	1	H827	70	ORANGE	5	10	1.2	0.23	0.05
BS0002 NSS	3	1	H827	10	FISH	6	299	4.784	14.651	0	7.4	15.8	0.1	630.8
BS0002 NSS	3	1	H827	40	RABBIT	6	16	1.008	0.88	0
BS0002 NSS	3	1	H827	70	ORANGE	6	13	1.56	0.299	0.065
BS0002 NSS	3	1	H827	10	FISH	7	292	4.672	14.308	0	7.2	15.4	0.1	615.2
BS0002 NSS	3	1	H827	40	RABBIT	7	15	0.945	0.825	0
BS0002 NSS	3	1	H827	70	ORANGE	7	13	1.56	0.299	0.065
BS0002 NSS	3	3	J14	10	RABBIT	1	30	0.48	1.47	0	6.4	3.6	0.2	224.6
BS0002 NSS	3	3	J14	40	ORANGE	1	24	1.512	1.32	0
BS0002 NSS	3	3	J14	70	FISH	1	37	4.44	0.851	0.185
BS0002 NSS	3	3	J14	10	RABBIT	2	22	0.352	1.078	0	15.4	4.6	0.6	408.5
BS0002 NSS	3	3	J14	40	ORANGE	2	16	1.008	0.88	0
BS0002 NSS	3	3	J14	70	FISH	2	117	14.04	2.691	0.585
BS0002 NSS	3	3	J14	10	RABBIT	3	21	0.336	1.029	0	9.5	3.8	0.3	279.8
BS0002 NSS	3	3	J14	40	ORANGE	3	23	1.449	1.265	0
BS0002 NSS	3	3	J14	70	FISH	3	64	7.68	1.472	0.32
BS0002 NSS	3	3	J14	10	RABBIT	4	15	0.24	0.735	0	29.1	7.1	1.2	718.9
BS0002 NSS	3	3	J14	40	ORANGE	4	20	1.26	1.1	0
BS0002 NSS	3	3	J14	70	FISH	4	230	27.6	5.29	1.15
BS0002 NSS	3	3	J14	10	RABBIT	5	25	0.4	1.225	0	42.8	11.1	1.7	1075.1
BS0002 NSS	3	3	J14	40	ORANGE	5	40	2.52	2.2	0
BS0002 NSS	3	3	J14	70	FISH	5	332	39.84	7.636	1.66
BS0002 NSS	3	3	J14	10	RABBIT	6	17	0.272	0.833	0	52	15.8	1.8	1381
BS0002 NSS	3	3	J14	40	ORANGE	6	118	7.434	6.49	0
BS0002 NSS	3	3	J14	70	FISH	6	369	44.28	8.487	1.845
BS0002 NSS	3	3	J14	10	RABBIT	7	24	0.384	1.176	0	49.2	11.5	2	1199.6
BS0002 NSS	3	3	J14	40	ORANGE	7	23	1.449	1.265	0
BS0002 NSS	3	3	J14	70	FISH	7	395	47.4	9.085	1.975
BS0002 NSS	3	2	J17	10	ORANGE	1	44	0.704	2.156	0	25.4	20.2	0.2	1067.8
BS0002 NSS	3	2	J17	40	FISH	1	310	19.53	17.05	0
BS0002 NSS	3	2	J17	70	RABBIT	1	43	5.16	0.989	0.215
BS0002 NSS	3	2	J17	10	ORANGE	2	119	1.904	5.831	0	29.6	24.7	0.3	1283.4
BS0002 NSS	3	2	J17	40	FISH	2	316	19.908	17.38	0
BS0002 NSS	3	2	J17	70	RABBIT	2	65	7.8	1.495	0.325
BS0002 NSS	3	2	J17	10	ORANGE	3	176	2.816	8.624	0	17.8	20.5	0.1	950.5
BS0002 NSS	3	2	J17	40	FISH	3	209	13.167	11.495	0
BS0002 NSS	3	2	J17	70	RABBIT	3	15	1.8	0.345	0.075
BS0002 NSS	3	2	J17	10	ORANGE	4	125	2	6.125	0	22.6	23.1	0.1	1114.4
BS0002 NSS	3	2	J17	40	FISH	4	304	19.152	16.72	0
BS0002 NSS	3	2	J17	70	RABBIT	4	12	1.44	0.276	0.06
BS0002 NSS	3	2	J17	10	ORANGE	5	130	2.08	6.37	0	26.7	21.9	0.4	1143.7
BS0002 NSS	3	2	J17	40	FISH	5	251	15.813	13.805	0
BS0002 NSS	3	2	J17	70	RABBIT	5	73	8.76	1.679	0.365
BS0002 NSS	3	2	J17	10	ORANGE	6	141	2.256	6.909	0	28.7	29.1	0.1	1407.1
BS0002 NSS	3	2	J17	40	FISH	6	399	25.137	21.945	0
BS0002 NSS	3	2	J17	70	RABBIT	6	11	1.32	0.253	0.055
BS0002 NSS	3	2	J17	10	ORANGE	7	80	1.28	3.92	0	28.9	26.4	0.1	1322.5
BS0002 NSS	3	2	J17	40	FISH	7	400	25.2	22	0
BS0002 NSS	3	2	J17	70	RABBIT	7	20	2.4	0.46	0.1
BS0002 NSS	3	3	J18	10	RABBIT	1	27	0.432	1.323	0	3.6	3.1	0.1	158.4
BS0002 NSS	3	3	J18	40	ORANGE	1	26	1.638	1.43	0
BS0002 NSS	3	3	J18	70	FISH	1	13	1.56	0.299	0.065
BS0002 NSS	3	3	J18	10	RABBIT	2	17	0.272	0.833	0	2.9	1.9	0.1	109.1
BS0002 NSS	3	3	J18	40	ORANGE	2	12	0.756	0.66	0
BS0002 NSS	3	3	J18	70	FISH	2	16	1.92	0.368	0.08
BS0002 NSS	3	3	J18	10	RABBIT	3	118	1.888	5.782	0	14.3	9	0.5	530
BS0002 NSS	3	3	J18	40	ORANGE	3	20	1.26	1.1	0
BS0002 NSS	3	3	J18	70	FISH	3	93	11.16	2.139	0.465
BS0002 NSS	3	3	J18	10	RABBIT	4	112	1.792	5.488	0	39.1	17.3	1.3	1210.1
BS0002 NSS	3	3	J18	40	ORANGE	4	108	6.804	5.94	0
BS0002 NSS	3	3	J18	70	FISH	4	254	30.48	5.842	1.27
BS0002 NSS	3	3	J18	10	RABBIT	5	21	0.336	1.029	0	37.3	12.6	1.3	1031.5
BS0002 NSS	3	3	J18	40	ORANGE	5	105	6.615	5.775	0
BS0002 NSS	3	3	J18	70	FISH	5	253	30.36	5.819	1.265
BS0002 NSS	3	3	J18	10	RABBIT	6	18	0.288	0.882	0	54.6	17.8	1.9	1486.3
BS0002 NSS	3	3	J18	40	ORANGE	6	151	9.513	8.305	0
BS0002 NSS	3	3	J18	70	FISH	6	373	44.76	8.579	1.865
BS0002 NSS	3	3	J18	10	RABBIT	7	21	0.336	1.029	0	60.9	29.8	1.5	1973.6
BS0002 NSS	3	3	J18	40	ORANGE	7	400	25.2	22	0
BS0002 NSS	3	3	J18	70	FISH	7	295	35.4	6.785	1.475
BS0002 NSS	3	1	J2	10	FISH	1	27	0.432	1.323	0	3.3	2.8	0.1	144.4
BS0002 NSS	3	1	J2	40	RABBIT	1	22	1.386	1.21	0
BS0002 NSS	3	1	J2	70	ORANGE	1	12	1.44	0.276	0.06
BS0002 NSS	3	1	J2	10	FISH	2	130	2.08	6.37	0	4.9	7.6	0.1	325.4
BS0002 NSS	3	1	J2	40	RABBIT	2	16	1.008	0.88	0
BS0002 NSS	3	1	J2	70	ORANGE	2	15	1.8	0.345	0.075
BS0002 NSS	3	1	J2	10	FISH	3	47	0.752	2.303	0	3.1	3.3	0.1	158.8
BS0002 NSS	3	1	J2	40	RABBIT	3	13	0.819	0.715	0
BS0002 NSS	3	1	J2	70	ORANGE	3	13	1.56	0.299	0.065
BS0002 NSS	3	1	J2	10	FISH	4	45	0.72	2.205	0	3	3.3	0.1	155.1
BS0002 NSS	3	1	J2	40	RABBIT	4	14	0.882	0.77	0
BS0002 NSS	3	1	J2	70	ORANGE	4	12	1.44	0.276	0.06
BS0002 NSS	3	1	J2	10	FISH	5	34	0.544	1.666	0	2.9	2.8	0.1	137.7
BS0002 NSS	3	1	J2	40	RABBIT	5	16	1.008	0.88	0
BS0002 NSS	3	1	J2	70	ORANGE	5	11	1.32	0.253	0.055
BS0002 NSS	3	1	J2	10	FISH	6	82	1.312	4.018	0	4.5	5.4	0.1	248.2
BS0002 NSS	3	1	J2	40	RABBIT	6	18	1.134	0.99	0
BS0002 NSS	3	1	J2	70	ORANGE	6	17	2.04	0.391	0.085
BS0002 NSS	3	1	J2	10	FISH	7	122	1.952	5.978	0	5.7	7.3	0.1	330
BS0002 NSS	3	1	J2	40	RABBIT	7	15	0.945	0.825	0
BS0002 NSS	3	1	J2	70	ORANGE	7	23	2.76	0.529	0.115
BS0002 NSS	3	1	J20	10	FISH	1	236	3.776	11.564	0	19.4	15.2	0.6	813.2
BS0002 NSS	3	1	J20	40	RABBIT	1	15	0.945	0.825	0
BS0002 NSS	3	1	J20	70	ORANGE	1	122	14.64	2.806	0.61
BS0002 NSS	3	1	J20	10	FISH	2	14	0.224	0.686	0	2.8	1.6	0.1	98
BS0002 NSS	3	1	J20	40	RABBIT	2	10	0.63	0.55	0
BS0002 NSS	3	1	J20	70	ORANGE	2	16	1.92	0.368	0.08
BS0002 NSS	3	1	J20	10	FISH	3	23	0.368	1.127	0	52.3	13.7	2	1320.8
BS0002 NSS	3	1	J20	40	RABBIT	3	62	3.906	3.41	0
BS0002 NSS	3	1	J20	70	ORANGE	3	400	48	9.2	2
BS0002 NSS	3	1	J20	10	FISH	4	142	2.272	6.958	0	51.1	16.9	2	1402.6
BS0002 NSS	3	1	J20	40	RABBIT	4	13	0.819	0.715	0
BS0002 NSS	3	1	J20	70	ORANGE	4	400	48	9.2	2
BS0002 NSS	3	1	J20	10	FISH	5	119	1.904	5.831	0	4.8	6.8	0.1	299.4
BS0002 NSS	3	1	J20	40	RABBIT	5	10	0.63	0.55	0
BS0002 NSS	3	1	J20	70	ORANGE	5	19	2.28	0.437	0.095
BS0002 NSS	3	1	J20	10	FISH	6	13	0.208	0.637	0	60.8	20.9	2	1691.7
BS0002 NSS	3	1	J20	40	RABBIT	6	202	12.726	11.11	0
BS0002 NSS	3	1	J20	70	ORANGE	6	399	47.88	9.177	1.995
BS0002 NSS	3	1	J20	10	FISH	7	45	0.72	2.205	0	59.4	20.8	2	1663.7
BS0002 NSS	3	1	J20	40	RABBIT	7	170	10.71	9.35	0
BS0002 NSS	3	1	J20	70	ORANGE	7	400	48	9.2	2
BS0002 NSS	3	2	J3	10	ORANGE	1	13	0.208	0.637	0	2.8	1.5	0.1	96.1
BS0002 NSS	3	2	J3	40	FISH	1	9	0.567	0.495	0
BS0002 NSS	3	2	J3	70	RABBIT	1	17	2.04	0.391	0.085
BS0002 NSS	3	2	J3	10	ORANGE	2	97	1.552	4.753	0	6.7	8.4	0.1	379.7
BS0002 NSS	3	2	J3	40	FISH	2	62	3.906	3.41	0
BS0002 NSS	3	2	J3	70	RABBIT	2	10	1.2	0.23	0.05
BS0002 NSS	3	2	J3	10	ORANGE	3	87	1.392	4.263	0	8	8.7	0.1	411.5
BS0002 NSS	3	2	J3	40	FISH	3	74	4.662	4.07	0
BS0002 NSS	3	2	J3	70	RABBIT	3	16	1.92	0.368	0.08
BS0002 NSS	3	2	J3	10	ORANGE	4	16	0.256	0.784	0	4.8	3.2	0.1	182.7
BS0002 NSS	3	2	J3	40	FISH	4	36	2.268	1.98	0
BS0002 NSS	3	2	J3	70	RABBIT	4	19	2.28	0.437	0.095
BS0002 NSS	3	2	J3	10	ORANGE	5	11	0.176	0.539	0	8.8	6.8	0.1	364.1
BS0002 NSS	3	2	J3	40	FISH	5	107	6.741	5.885	0
BS0002 NSS	3	2	J3	70	RABBIT	5	16	1.92	0.368	0.08
BS0002 NSS	3	2	J3	10	ORANGE	6	11	0.176	0.539	0	8.5	6.6	0.1	352.9
BS0002 NSS	3	2	J3	40	FISH	6	104	6.552	5.72	0
BS0002 NSS	3	2	J3	70	RABBIT	6	15	1.8	0.345	0.075
BS0002 NSS	3	2	J3	10	ORANGE	7	18	0.288	0.882	0	8.5	7	0.1	365.9
BS0002 NSS	3	2	J3	40	FISH	7	106	6.678	5.83	0
BS0002 NSS	3	2	J3	70	RABBIT	7	13	1.56	0.299	0.065
BS0002 NSS	3	3	J5	10	RABBIT	1	28	0.448	1.372	0	13.6	9	0.2	514.5
BS0002 NSS	3	3	J5	40	ORANGE	1	118	7.434	6.49	0
BS0002 NSS	3	3	J5	70	FISH	1	48	5.76	1.104	0.24
BS0002 NSS	3	3	J5	10	RABBIT	2	20	0.32	0.98	0	17.4	4.9	0.7	448.9
BS0002 NSS	3	3	J5	40	ORANGE	2	14	0.882	0.77	0
BS0002 NSS	3	3	J5	70	FISH	2	135	16.2	3.105	0.675
BS0002 NSS	3	3	J5	10	RABBIT	3	57	0.912	2.793	0	16.9	8.4	0.5	551.8
BS0002 NSS	3	3	J5	40	ORANGE	3	58	3.654	3.19	0
BS0002 NSS	3	3	J5	70	FISH	3	103	12.36	2.369	0.515
BS0002 NSS	3	3	J5	10	RABBIT	4	92	1.472	4.508	0	8.6	8.7	0.1	420.3
BS0002 NSS	3	3	J5	40	ORANGE	4	65	4.095	3.575	0
BS0002 NSS	3	3	J5	70	FISH	4	25	3	0.575	0.125
BS0002 NSS	3	3	J5	10	RABBIT	5	10	0.16	0.49	0	17.7	4.3	0.7	435.9
BS0002 NSS	3	3	J5	40	ORANGE	5	10	0.63	0.55	0
BS0002 NSS	3	3	J5	70	FISH	5	141	16.92	3.243	0.705
BS0002 NSS	3	3	J5	10	RABBIT	6	16	0.256	0.784	0	24.2	6	1	601.8
BS0002 NSS	3	3	J5	40	ORANGE	6	15	0.945	0.825	0
BS0002 NSS	3	3	J5	70	FISH	6	192	23.04	4.416	0.96
BS0002 NSS	3	3	J5	10	RABBIT	7	14	0.224	0.686	0	42.3	9.4	1.7	1015.2
BS0002 NSS	3	3	J5	40	ORANGE	7	15	0.945	0.825	0
BS0002 NSS	3	3	J5	70	FISH	7	343	41.16	7.889	1.715
BS0002 ESS	3	1	H726	10	FISH	1	20	0.32	0.98	0	48.7	10.8	2	1167
BS0002 ESS	3	1	H726	40	RABBIT	1	13	0.819	0.715	0
BS0002 ESS	3	1	H726	70	ORANGE	1	396	47.52	9.108	1.98
BS0002 ESS	3	1	H726	10	FISH	2	15	0.24	0.735	0	42.2	9.4	1.7	1014.3
BS0002 ESS	3	1	H726	40	RABBIT	2	15	0.945	0.825	0
BS0002 ESS	3	1	H726	70	ORANGE	2	342	41.04	7.866	1.71
BS0002 ESS	3	1	H726	10	FISH	3	15	0.24	0.735	0	35.3	8.1	1.4	854.1
BS0002 ESS	3	1	H726	40	RABBIT	3	15	0.945	0.825	0
BS0002 ESS	3	1	H726	70	ORANGE	3	284	34.08	6.532	1.42
BS0002 ESS	3	1	H726	10	FISH	4	26	0.416	1.274	0	25.8	6.7	1	650.5
BS0002 ESS	3	1	H726	40	RABBIT	4	13	0.819	0.715	0
BS0002 ESS	3	1	H726	70	ORANGE	4	205	24.6	4.715	1.025
BS0002 ESS	3	1	H726	10	FISH	5	14	0.224	0.686	0	34.5	8.1	1.4	841.4
BS0002 ESS	3	1	H726	40	RABBIT	5	20	1.26	1.1	0
BS0002 ESS	3	1	H726	70	ORANGE	5	275	33	6.325	1.375
BS0002 ESS	3	1	H726	10	FISH	6	15	0.24	0.735	0	35.3	8	1.4	851.2
BS0002 ESS	3	1	H726	40	RABBIT	6	12	0.756	0.66	0
BS0002 ESS	3	1	H726	70	ORANGE	6	286	34.32	6.578	1.43
BS0002 ESS	3	1	H726	10	FISH	7	55	0.88	2.695	0	31.6	9.2	1.2	828.2
BS0002 ESS	3	1	H726	40	RABBIT	7	14	0.882	0.77	0
BS0002 ESS	3	1	H726	70	ORANGE	7	249	29.88	5.727	1.245
BS0002 ESS	3	2	H747	10	ORANGE	1	16	0.256	0.784	0	34.2	11.1	1.2	930.5
BS0002 ESS	3	2	H747	40	FISH	1	89	5.607	4.895	0
BS0002 ESS	3	2	H747	70	RABBIT	1	236	28.32	5.428	1.18
BS0002 ESS	3	2	H747	10	ORANGE	2	25	0.4	1.225	0	38.3	19.2	0.9	1254.3
BS0002 ESS	3	2	H747	40	FISH	2	249	15.687	13.695	0
BS0002 ESS	3	2	H747	70	RABBIT	2	185	22.2	4.255	0.925
BS0002 ESS	3	2	H747	10	ORANGE	3	16	0.256	0.784	0	42.5	11.7	1.6	1089.9
BS0002 ESS	3	2	H747	40	FISH	3	66	4.158	3.63	0
BS0002 ESS	3	2	H747	70	RABBIT	3	317	38.04	7.291	1.585
BS0002 ESS	3	2	H747	10	ORANGE	4	16	0.256	0.784	0	38.7	14.5	1.2	1115.1
BS0002 ESS	3	2	H747	40	FISH	4	149	9.387	8.195	0
BS0002 ESS	3	2	H747	70	RABBIT	4	242	29.04	5.566	1.21
BS0002 ESS	3	2	H747	10	ORANGE	5	17	0.272	0.833	0	42	16.3	1.3	1228.4
BS0002 ESS	3	2	H747	40	FISH	5	175	11.025	9.625	0
BS0002 ESS	3	2	H747	70	RABBIT	5	256	30.72	5.888	1.28
BS0002 ESS	3	2	H747	10	ORANGE	6	26	0.416	1.274	0	41.7	13	1.5	1117.4
BS0002 ESS	3	2	H747	40	FISH	6	89	5.607	4.895	0
BS0002 ESS	3	2	H747	70	RABBIT	6	297	35.64	6.831	1.485
BS0002 ESS	3	2	H747	10	ORANGE	7	17	0.272	0.833	0	45.4	18	1.4	1339.9
BS0002 ESS	3	2	H747	40	FISH	7	199	12.537	10.945	0
BS0002 ESS	3	2	H747	70	RABBIT	7	272	32.64	6.256	1.36
BS0002 ESS	3	1	H748	10	FISH	1	30	0.48	1.47	0	25	8.1	0.9	681.2
BS0002 ESS	3	1	H748	40	RABBIT	1	45	2.835	2.475	0
BS0002 ESS	3	1	H748	70	ORANGE	1	181	21.72	4.163	0.905
BS0002 ESS	3	1	H748	10	FISH	2	48	0.768	2.352	0	21.2	12.4	0.5	751.2
BS0002 ESS	3	1	H748	40	RABBIT	2	143	9.009	7.865	0
BS0002 ESS	3	1	H748	70	ORANGE	2	95	11.4	2.185	0.475
BS0002 ESS	3	1	H748	10	FISH	3	67	1.072	3.283	0	23.5	9.7	0.8	708
BS0002 ESS	3	1	H748	40	RABBIT	3	50	3.15	2.75	0
BS0002 ESS	3	1	H748	70	ORANGE	3	161	19.32	3.703	0.805
BS0002 ESS	3	1	H748	10	FISH	4	97	1.552	4.753	0	30.3	13.2	1	932.4
BS0002 ESS	3	1	H748	40	RABBIT	4	68	4.284	3.74	0
BS0002 ESS	3	1	H748	70	ORANGE	4	204	24.48	4.692	1.02
BS0002 ESS	3	1	H748	10	FISH	5	74	1.184	3.626	0	19.9	12.2	0.5	723.4
BS0002 ESS	3	1	H748	40	RABBIT	5	115	7.245	6.325	0
BS0002 ESS	3	1	H748	70	ORANGE	5	96	11.52	2.208	0.48
BS0002 ESS	3	1	H748	10	FISH	6	73	1.168	3.577	0	21.7	8.2	0.8	629.4
BS0002 ESS	3	1	H748	40	RABBIT	6	17	1.071	0.935	0
BS0002 ESS	3	1	H748	70	ORANGE	6	162	19.44	3.726	0.81
BS0002 ESS	3	1	H748	10	FISH	7	95	1.52	4.655	0	19.9	9.9	0.7	651.4
BS0002 ESS	3	1	H748	40	RABBIT	7	40	2.52	2.2	0
BS0002 ESS	3	1	H748	70	ORANGE	7	132	15.84	3.036	0.66
BS0002 ESS	3	3	H751	10	RABBIT	1	146	2.336	7.154	0	36	19.4	1.1	1226.7
BS0002 ESS	3	3	H751	40	ORANGE	1	135	8.505	7.425	0
BS0002 ESS	3	3	H751	70	FISH	1	210	25.2	4.83	1.05
BS0002 ESS	3	3	H751	10	RABBIT	2	18	0.288	0.882	0	35.9	20	0.7	1240
BS0002 ESS	3	3	H751	40	ORANGE	2	286	18.018	15.73	0
BS0002 ESS	3	3	H751	70	FISH	2	147	17.64	3.381	0.735
BS0002 ESS	3	3	H751	10	RABBIT	3	20	0.32	0.98	0	23.2	11.7	0.6	763.4
BS0002 ESS	3	3	H751	40	ORANGE	3	148	9.324	8.14	0
BS0002 ESS	3	3	H751	70	FISH	3	113	13.56	2.599	0.565
BS0002 ESS	3	3	H751	10	RABBIT	4	190	3.04	9.31	0	24.4	17.2	0.7	960.6
BS0002 ESS	3	3	H751	40	ORANGE	4	88	5.544	4.84	0
BS0002 ESS	3	3	H751	70	FISH	4	132	15.84	3.036	0.66
BS0002 ESS	3	3	H751	10	RABBIT	5	17	0.272	0.833	0	34.9	19.1	0.7	1193.4
BS0002 ESS	3	3	H751	40	ORANGE	5	271	17.073	14.905	0
BS0002 ESS	3	3	H751	70	FISH	5	146	17.52	3.358	0.73
BS0002 ESS	3	3	H751	10	RABBIT	6	13	0.208	0.637	0	27.4	10.3	0.9	790.2
BS0002 ESS	3	3	H751	40	ORANGE	6	104	6.552	5.72	0
BS0002 ESS	3	3	H751	70	FISH	6	172	20.64	3.956	0.86
BS0002 ESS	3	3	H751	10	RABBIT	7	137	2.192	6.713	0	29.5	14.3	1	953
BS0002 ESS	3	3	H751	40	ORANGE	7	54	3.402	2.97	0
BS0002 ESS	3	3	H751	70	FISH	7	199	23.88	4.577	0.995
BS0002 ESS	3	3	H753	10	RABBIT	1	21	0.336	1.029	0	46.9	10.7	1.9	1133.1
BS0002 ESS	3	3	H753	40	ORANGE	1	17	1.071	0.935	0
BS0002 ESS	3	3	H753	70	FISH	1	379	45.48	8.717	1.895
BS0002 ESS	3	3	H753	10	RABBIT	2	15	0.24	0.735	0	52.3	13.5	2	1311.7
BS0002 ESS	3	3	H753	40	ORANGE	2	64	4.032	3.52	0
BS0002 ESS	3	3	H753	70	FISH	2	400	48	9.2	2
BS0002 ESS	3	3	H753	10	RABBIT	3	25	0.4	1.225	0	44.1	10.3	1.8	1074.2
BS0002 ESS	3	3	H753	40	ORANGE	3	17	1.071	0.935	0
BS0002 ESS	3	3	H753	70	FISH	3	355	42.6	8.165	1.775
BS0002 ESS	3	3	H753	10	RABBIT	4	18	0.288	0.882	0	49.7	11.3	2	1202.4
BS0002 ESS	3	3	H753	40	ORANGE	4	23	1.449	1.265	0
BS0002 ESS	3	3	H753	70	FISH	4	400	48	9.2	2
BS0002 ESS	3	3	H753	10	RABBIT	5	16	0.256	0.784	0	45.6	10.3	1.8	1099.2
BS0002 ESS	3	3	H753	40	ORANGE	5	20	1.26	1.1	0
BS0002 ESS	3	3	H753	70	FISH	5	367	44.04	8.441	1.835
BS0002 ESS	3	3	H753	10	RABBIT	6	27	0.432	1.323	0	39.2	9.4	1.6	961.8
BS0002 ESS	3	3	H753	40	ORANGE	6	15	0.945	0.825	0
BS0002 ESS	3	3	H753	70	FISH	6	315	37.8	7.245	1.575
BS0002 ESS	3	3	H753	10	RABBIT	7	15	0.24	0.735	0	43	10	1.7	1045
BS0002 ESS	3	3	H753	40	ORANGE	7	25	1.575	1.375	0
BS0002 ESS	3	3	H753	70	FISH	7	343	41.16	7.889	1.715
BS0002 ESS	3	2	H754	10	ORANGE	1	15	0.24	0.735	0	46.9	21.9	1.2	1485.8
BS0002 ESS	3	2	H754	40	FISH	1	285	17.955	15.675	0
BS0002 ESS	3	2	H754	70	RABBIT	1	239	28.68	5.497	1.195
BS0002 ESS	3	2	H754	10	ORANGE	2	17	0.272	0.833	0	61.4	28.7	1.6	1946
BS0002 ESS	3	2	H754	40	FISH	2	376	23.688	20.68	0
BS0002 ESS	3	2	H754	70	RABBIT	2	312	37.44	7.176	1.56
BS0002 ESS	3	2	H754	10	ORANGE	3	14	0.224	0.686	0	48.6	20.5	1.4	1471.5
BS0002 ESS	3	2	H754	40	FISH	3	246	15.498	13.53	0
BS0002 ESS	3	2	H754	70	RABBIT	3	274	32.88	6.302	1.37
BS0002 ESS	3	2	H754	10	ORANGE	4	12	0.192	0.588	0	48.8	25.7	1.1	1638.2
BS0002 ESS	3	2	H754	40	FISH	4	369	23.247	20.295	0
BS0002 ESS	3	2	H754	70	RABBIT	4	211	25.32	4.853	1.055
BS0002 ESS	3	2	H754	10	ORANGE	5	12	0.192	0.588	0	47.8	24.6	1.1	1584.8
BS0002 ESS	3	2	H754	40	FISH	5	346	21.798	19.03	0
BS0002 ESS	3	2	H754	70	RABBIT	5	215	25.8	4.945	1.075
BS0002 ESS	3	2	H754	10	ORANGE	6	11	0.176	0.539	0	41.7	19	1.1	1305.7
BS0002 ESS	3	2	H754	40	FISH	6	244	15.372	13.42	0
BS0002 ESS	3	2	H754	70	RABBIT	6	218	26.16	5.014	1.09
BS0002 ESS	3	2	H754	10	ORANGE	7	18	0.288	0.882	0	27.3	9.9	0.9	776.8
BS0002 ESS	3	2	H754	40	FISH	7	90	5.67	4.95	0
BS0002 ESS	3	2	H754	70	RABBIT	7	178	21.36	4.094	0.89
BS0002 ESS	3	3	H755	10	RABBIT	1	18	0.288	0.882	0	49.3	11	2	1182.8
BS0002 ESS	3	3	H755	40	ORANGE	1	16	1.008	0.88	0
BS0002 ESS	3	3	H755	70	FISH	1	400	48	9.2	2
BS0002 ESS	3	3	H755	10	RABBIT	2	19	0.304	0.931	0	49.5	11.3	2	1195.9
BS0002 ESS	3	3	H755	40	ORANGE	2	21	1.323	1.155	0
BS0002 ESS	3	3	H755	70	FISH	2	399	47.88	9.177	1.995
BS0002 ESS	3	3	H755	10	RABBIT	3	15	0.24	0.735	0	49.2	10.8	2	1174.5
BS0002 ESS	3	3	H755	40	ORANGE	3	15	0.945	0.825	0
BS0002 ESS	3	3	H755	70	FISH	3	400	48	9.2	2
BS0002 ESS	3	3	H755	10	RABBIT	4	14	0.224	0.686	0	49.4	10.9	2	1183.8
BS0002 ESS	3	3	H755	40	ORANGE	4	19	1.197	1.045	0
BS0002 ESS	3	3	H755	70	FISH	4	400	48	9.2	2
BS0002 ESS	3	3	H755	10	RABBIT	5	16	0.256	0.784	0	48.7	10.7	2	1165.3
BS0002 ESS	3	3	H755	40	ORANGE	5	16	1.008	0.88	0
BS0002 ESS	3	3	H755	70	FISH	5	395	47.4	9.085	1.975
BS0002 ESS	3	3	H755	10	RABBIT	6	12	0.192	0.588	0	47.9	10.3	2	1138.5
BS0002 ESS	3	3	H755	40	ORANGE	6	13	0.819	0.715	0
BS0002 ESS	3	3	H755	70	FISH	6	391	46.92	8.993	1.955
BS0002 ESS	3	3	H755	10	RABBIT	7	20	0.32	0.98	0	48.5	11	2	1170
BS0002 ESS	3	3	H755	40	ORANGE	7	18	1.134	0.99	0
BS0002 ESS	3	3	H755	70	FISH	7	392	47.04	9.016	1.96
BS0002 ESS	3	1	H758	10	FISH	1	27	0.432	1.323	0	24.5	6.5	1	622
BS0002 ESS	3	1	H758	40	RABBIT	1	14	0.882	0.77	0
BS0002 ESS	3	1	H758	70	ORANGE	1	193	23.16	4.439	0.965
BS0002 ESS	3	1	H758	10	FISH	2	81	1.296	3.969	0	28.1	12.1	0.9	858.8
BS0002 ESS	3	1	H758	40	RABBIT	2	69	4.347	3.795	0
BS0002 ESS	3	1	H758	70	ORANGE	2	187	22.44	4.301	0.935
BS0002 ESS	3	1	H758	10	FISH	3	30	0.48	1.47	0	23.5	8.6	0.8	670.8
BS0002 ESS	3	1	H758	40	RABBIT	3	63	3.969	3.465	0
BS0002 ESS	3	1	H758	70	ORANGE	3	159	19.08	3.657	0.795
BS0002 ESS	3	1	H758	10	FISH	4	49	0.784	2.401	0	32.9	9.7	1.3	864.6
BS0002 ESS	3	1	H758	40	RABBIT	4	26	1.638	1.43	0
BS0002 ESS	3	1	H758	70	ORANGE	4	254	30.48	5.842	1.27
BS0002 ESS	3	1	H758	10	FISH	5	20	0.32	0.98	0	31.4	10.1	1.1	851.7
BS0002 ESS	3	1	H758	40	RABBIT	5	73	4.599	4.015	0
BS0002 ESS	3	1	H758	70	ORANGE	5	221	26.52	5.083	1.105
BS0002 ESS	3	1	H758	10	FISH	6	51	0.816	2.499	0	20.5	7.3	0.8	580.9
BS0002 ESS	3	1	H758	40	RABBIT	6	25	1.575	1.375	0
BS0002 ESS	3	1	H758	70	ORANGE	6	151	18.12	3.473	0.755
BS0002 ESS	3	1	H758	10	FISH	7	55	0.88	2.695	0	21.8	7.8	0.8	615.9
BS0002 ESS	3	1	H758	40	RABBIT	7	25	1.575	1.375	0
BS0002 ESS	3	1	H758	70	ORANGE	7	161	19.32	3.703	0.805
BS0002 ESS	3	2	H759	10	ORANGE	1	14	0.224	0.686	0	13.8	3.8	0.5	355
BS0002 ESS	3	2	H759	40	FISH	1	13	0.819	0.715	0
BS0002 ESS	3	2	H759	70	RABBIT	1	106	12.72	2.438	0.53
BS0002 ESS	3	2	H759	10	ORANGE	2	53	0.848	2.597	0	27	19.9	0.3	1086.2
BS0002 ESS	3	2	H759	40	FISH	2	286	18.018	15.73	0
BS0002 ESS	3	2	H759	70	RABBIT	2	68	8.16	1.564	0.34
BS0002 ESS	3	2	H759	10	ORANGE	3	20	0.32	0.98	0	25.6	18.1	0.3	1003.4
BS0002 ESS	3	2	H759	40	FISH	3	285	17.955	15.675	0
BS0002 ESS	3	2	H759	70	RABBIT	3	61	7.32	1.403	0.305
BS0002 ESS	3	2	H759	10	ORANGE	4	11	0.176	0.539	0	29.5	17.6	0.5	1055.1
BS0002 ESS	3	2	H759	40	FISH	4	266	16.758	14.63	0
BS0002 ESS	3	2	H759	70	RABBIT	4	105	12.6	2.415	0.525
BS0002 ESS	3	2	H759	10	ORANGE	5	13	0.208	0.637	0	24.9	16.7	0.3	948.3
BS0002 ESS	3	2	H759	40	FISH	5	264	16.632	14.52	0
BS0002 ESS	3	2	H759	70	RABBIT	5	67	8.04	1.541	0.335
BS0002 ESS	3	2	H759	10	ORANGE	6	9	0.144	0.441	0	27.5	21.5	0.2	1143.8
BS0002 ESS	3	2	H759	40	FISH	6	369	23.247	20.295	0
BS0002 ESS	3	2	H759	70	RABBIT	6	34	4.08	0.782	0.17
BS0002 ESS	3	2	H759	10	ORANGE	7	21	0.336	1.029	0	14.6	9	0.3	532.2
BS0002 ESS	3	2	H759	40	FISH	7	123	7.749	6.765	0
BS0002 ESS	3	2	H759	70	RABBIT	7	54	6.48	1.242	0.27
BS0002 ESS	3	3	H760	10	RABBIT	1	19	0.304	0.931	0	33.9	9.2	1.3	865.2
BS0002 ESS	3	3	H760	40	ORANGE	1	42	2.646	2.31	0
BS0002 ESS	3	3	H760	70	FISH	1	258	30.96	5.934	1.29
BS0002 ESS	3	3	H760	10	RABBIT	2	45	0.72	2.205	0	34	10.4	1.3	904.8
BS0002 ESS	3	3	H760	40	ORANGE	2	42	2.646	2.31	0
BS0002 ESS	3	3	H760	70	FISH	2	255	30.6	5.865	1.275
BS0002 ESS	3	3	H760	10	RABBIT	3	47	0.752	2.303	0	37	13.4	1.3	1051.4
BS0002 ESS	3	3	H760	40	ORANGE	3	96	6.048	5.28	0
BS0002 ESS	3	3	H760	70	FISH	3	252	30.24	5.796	1.26
BS0002 ESS	3	3	H760	10	RABBIT	4	16	0.256	0.784	0	34.8	8.4	1.4	856.2
BS0002 ESS	3	3	H760	40	ORANGE	4	23	1.449	1.265	0
BS0002 ESS	3	3	H760	70	FISH	4	276	33.12	6.348	1.38
BS0002 ESS	3	3	H760	10	RABBIT	5	68	1.088	3.332	0	34.4	11.9	1.3	958.4
BS0002 ESS	3	3	H760	40	ORANGE	5	50	3.15	2.75	0
BS0002 ESS	3	3	H760	70	FISH	5	251	30.12	5.773	1.255
BS0002 ESS	3	3	H760	10	RABBIT	6	14	0.224	0.686	0	33.3	8.7	1.3	839.3
BS0002 ESS	3	3	H760	40	ORANGE	6	38	2.394	2.09	0
BS0002 ESS	3	3	H760	70	FISH	6	256	30.72	5.888	1.28
BS0002 ESS	3	3	H760	10	RABBIT	7	61	0.976	2.989	0	36.3	12.3	1.3	1006.7
BS0002 ESS	3	3	H760	40	ORANGE	7	60	3.78	3.3	0
BS0002 ESS	3	3	H760	70	FISH	7	263	31.56	6.049	1.315
BS0002 ESS	3	1	H761	10	FISH	1	13	0.208	0.637	0	32.1	15.3	0.8	1025.9
BS0002 ESS	3	1	H761	40	RABBIT	1	199	12.537	10.945	0
BS0002 ESS	3	1	H761	70	ORANGE	1	161	19.32	3.703	0.805
BS0002 ESS	3	1	H761	10	FISH	2	35	0.56	1.715	0	23.2	17.2	0.3	936.1
BS0002 ESS	3	1	H761	40	RABBIT	2	259	16.317	14.245	0
BS0002 ESS	3	1	H761	70	ORANGE	2	53	6.36	1.219	0.265
BS0002 ESS	3	1	H761	10	FISH	3	21	0.336	1.029	0	25.8	18.4	0.3	1016.4
BS0002 ESS	3	1	H761	40	RABBIT	3	290	18.27	15.95	0
BS0002 ESS	3	1	H761	70	ORANGE	3	60	7.2	1.38	0.3
BS0002 ESS	3	1	H761	10	FISH	4	35	0.56	1.715	0	34.2	16.4	0.9	1099.3
BS0002 ESS	3	1	H761	40	RABBIT	4	193	12.159	10.615	0
BS0002 ESS	3	1	H761	70	ORANGE	4	179	21.48	4.117	0.895
BS0002 ESS	3	1	H761	10	FISH	5	71	1.136	3.479	0	20.7	16.4	0.3	870.8
BS0002 ESS	3	1	H761	40	RABBIT	5	214	13.482	11.77	0
BS0002 ESS	3	1	H761	70	ORANGE	5	51	6.12	1.173	0.255
BS0002 ESS	3	1	H761	10	FISH	6	13	0.208	0.637	0	23.7	16.9	0.3	934.9
BS0002 ESS	3	1	H761	40	RABBIT	6	275	17.325	15.125	0
BS0002 ESS	3	1	H761	70	ORANGE	6	51	6.12	1.173	0.255
BS0002 ESS	3	1	H761	10	FISH	7	16	0.256	0.784	0	27.2	15.5	0.5	949.4
BS0002 ESS	3	1	H761	40	RABBIT	7	222	13.986	12.21	0
BS0002 ESS	3	1	H761	70	ORANGE	7	108	12.96	2.484	0.54
BS0002 ESS	3	1	H764	10	FISH	1	46	0.736	2.254	0	26.2	8	1	698.6
BS0002 ESS	3	1	H764	40	RABBIT	1	20	1.26	1.1	0
BS0002 ESS	3	1	H764	70	ORANGE	1	202	24.24	4.646	1.01
BS0002 ESS	3	1	H764	10	FISH	2	19	0.304	0.931	0	43.5	9.8	1.8	1046.4
BS0002 ESS	3	1	H764	40	RABBIT	2	13	0.819	0.715	0
BS0002 ESS	3	1	H764	70	ORANGE	2	353	42.36	8.119	1.765
BS0002 ESS	3	1	H764	10	FISH	3	45	0.72	2.205	0	43.3	16.6	1.4	1259.5
BS0002 ESS	3	1	H764	40	RABBIT	3	146	9.198	8.03	0
BS0002 ESS	3	1	H764	70	ORANGE	3	278	33.36	6.394	1.39
BS0002 ESS	3	1	H764	10	FISH	4	55	0.88	2.695	0	34.6	13.6	1.1	1016.7
BS0002 ESS	3	1	H764	40	RABBIT	4	104	6.552	5.72	0
BS0002 ESS	3	1	H764	70	ORANGE	4	226	27.12	5.198	1.13
BS0002 ESS	3	1	H764	10	FISH	5	68	1.088	3.332	0	21.6	8.4	0.8	634.4
BS0002 ESS	3	1	H764	40	RABBIT	5	27	1.701	1.485	0
BS0002 ESS	3	1	H764	70	ORANGE	5	157	18.84	3.611	0.785
BS0002 ESS	3	1	H764	10	FISH	6	22	0.352	1.078	0	22.8	5.8	0.9	571.2
BS0002 ESS	3	1	H764	40	RABBIT	6	11	0.693	0.605	0
BS0002 ESS	3	1	H764	70	ORANGE	6	181	21.72	4.163	0.905
BS0002 ESS	3	1	H764	10	FISH	7	35	0.56	1.715	0	42.1	15.5	1.4	1202
BS0002 ESS	3	1	H764	40	RABBIT	7	135	8.505	7.425	0
BS0002 ESS	3	1	H764	70	ORANGE	7	275	33	6.325	1.375
BS0002 ESS	3	2	H767	10	ORANGE	1	16	0.256	0.784	0	25.9	16.8	0.4	970.2
BS0002 ESS	3	2	H767	40	FISH	1	259	16.317	14.245	0
BS0002 ESS	3	2	H767	70	RABBIT	1	78	9.36	1.794	0.39
BS0002 ESS	3	2	H767	10	ORANGE	2	23	0.368	1.127	0	27.9	18.9	0.4	1069.9
BS0002 ESS	3	2	H767	40	FISH	2	292	18.396	16.06	0
BS0002 ESS	3	2	H767	70	RABBIT	2	76	9.12	1.748	0.38
BS0002 ESS	3	2	H767	10	ORANGE	3	17	0.272	0.833	0	28.2	17.7	0.5	1035.9
BS0002 ESS	3	2	H767	40	FISH	3	268	16.884	14.74	0
BS0002 ESS	3	2	H767	70	RABBIT	3	92	11.04	2.116	0.46
BS0002 ESS	3	2	H767	10	ORANGE	4	15	0.24	0.735	0	21.4	10.6	0.5	698.5
BS0002 ESS	3	2	H767	40	FISH	4	136	8.568	7.48	0
BS0002 ESS	3	2	H767	70	RABBIT	4	105	12.6	2.415	0.525
BS0002 ESS	3	2	H767	10	ORANGE	5	14	0.224	0.686	0	22.3	17.7	0.1	934.8
BS0002 ESS	3	2	H767	40	FISH	5	297	18.711	16.335	0
BS0002 ESS	3	2	H767	70	RABBIT	5	28	3.36	0.644	0.14
BS0002 ESS	3	2	H767	10	ORANGE	6	13	0.208	0.637	0	19.3	13.7	0.2	758.7
BS0002 ESS	3	2	H767	40	FISH	6	218	13.734	11.99	0
BS0002 ESS	3	2	H767	70	RABBIT	6	45	5.4	1.035	0.225
BS0002 ESS	3	2	H767	10	ORANGE	7	28	0.448	1.372	0	22.1	11.6	0.5	741.9
BS0002 ESS	3	2	H767	40	FISH	7	142	8.946	7.81	0
BS0002 ESS	3	2	H767	70	RABBIT	7	106	12.72	2.438	0.53
BS0002 ESS	3	3	H773	10	RABBIT	1	13	0.208	0.637	0	42.1	10.2	1.7	1036.3
BS0002 ESS	3	3	H773	40	ORANGE	1	36	2.268	1.98	0
BS0002 ESS	3	3	H773	70	FISH	1	330	39.6	7.59	1.65
BS0002 ESS	3	3	H773	10	RABBIT	2	29	0.464	1.421	0	48.6	12.4	1.9	1217.8
BS0002 ESS	3	3	H773	40	ORANGE	2	41	2.583	2.255	0
BS0002 ESS	3	3	H773	70	FISH	2	380	45.6	8.74	1.9
BS0002 ESS	3	3	H773	10	RABBIT	3	22	0.352	1.078	0	45.8	10.6	1.8	1110.1
BS0002 ESS	3	3	H773	40	ORANGE	3	18	1.134	0.99	0
BS0002 ESS	3	3	H773	70	FISH	3	369	44.28	8.487	1.845
BS0002 ESS	3	3	H773	10	RABBIT	4	16	0.256	0.784	0	45.5	10.9	1.8	1116.3
BS0002 ESS	3	3	H773	40	ORANGE	4	34	2.142	1.87	0
BS0002 ESS	3	3	H773	70	FISH	4	359	43.08	8.257	1.795
BS0002 ESS	3	3	H773	10	RABBIT	5	17	0.272	0.833	0	44.8	10	1.8	1076
BS0002 ESS	3	3	H773	40	ORANGE	5	15	0.945	0.825	0
BS0002 ESS	3	3	H773	70	FISH	5	363	43.56	8.349	1.815
BS0002 ESS	3	3	H773	10	RABBIT	6	12	0.192	0.588	0	43.7	9.8	1.8	1050.4
BS0002 ESS	3	3	H773	40	ORANGE	6	20	1.26	1.1	0
BS0002 ESS	3	3	H773	70	FISH	6	352	42.24	8.096	1.76
BS0002 ESS	3	3	H773	10	RABBIT	7	38	0.608	1.862	0	46.9	17.8	1.5	1357.9
BS0002 ESS	3	3	H773	40	ORANGE	7	165	10.395	9.075	0
BS0002 ESS	3	3	H773	70	FISH	7	299	35.88	6.877	1.495
BS0002 ESS	3	3	H781	10	RABBIT	1	16	0.256	0.784	0	43.3	16.8	1.3	1265.5
BS0002 ESS	3	3	H781	40	ORANGE	1	182	11.466	10.01	0
BS0002 ESS	3	3	H781	70	FISH	1	263	31.56	6.049	1.315
BS0002 ESS	3	3	H781	10	RABBIT	2	51	0.816	2.499	0	29.8	19.2	0.5	1111.9
BS0002 ESS	3	3	H781	40	ORANGE	2	260	16.38	14.3	0
BS0002 ESS	3	3	H781	70	FISH	2	105	12.6	2.415	0.525
BS0002 ESS	3	3	H781	10	RABBIT	3	41	0.656	2.009	0	30.9	9	1.2	808.4
BS0002 ESS	3	3	H781	40	ORANGE	3	27	1.701	1.485	0
BS0002 ESS	3	3	H781	70	FISH	3	238	28.56	5.474	1.19
BS0002 ESS	3	3	H781	10	RABBIT	4	20	0.32	0.98	0	45.1	16.5	1.4	1285.9
BS0002 ESS	3	3	H781	40	ORANGE	4	161	10.143	8.855	0
BS0002 ESS	3	3	H781	70	FISH	4	289	34.68	6.647	1.445
BS0002 ESS	3	3	H781	10	RABBIT	5	81	1.296	3.969	0	40.5	13.1	1.5	1100.6
BS0002 ESS	3	3	H781	40	ORANGE	5	37	2.331	2.035	0
BS0002 ESS	3	3	H781	70	FISH	5	307	36.84	7.061	1.535
BS0002 ESS	3	3	H781	10	RABBIT	6	23	0.368	1.127	0	35.1	10.4	1.3	923
BS0002 ESS	3	3	H781	40	ORANGE	6	60	3.78	3.3	0
BS0002 ESS	3	3	H781	70	FISH	6	258	30.96	5.934	1.29
BS0002 ESS	3	3	H781	10	RABBIT	7	43	0.688	2.107	0	38.6	15.3	1.2	1136.7
BS0002 ESS	3	3	H781	40	ORANGE	7	137	8.631	7.535	0
BS0002 ESS	3	3	H781	70	FISH	7	244	29.28	5.612	1.22
BS0002 ESS	3	1	H827	10	FISH	1	354	5.664	17.346	0	23.1	30.1	0.2	1347.4
BS0002 ESS	3	1	H827	40	RABBIT	1	219	13.797	12.045	0
BS0002 ESS	3	1	H827	70	ORANGE	1	30	3.6	0.69	0.15
BS0002 ESS	3	1	H827	10	FISH	2	314	5.024	15.386	0	18.7	25.1	0.1	1114.3
BS0002 ESS	3	1	H827	40	RABBIT	2	164	10.332	9.02	0
BS0002 ESS	3	1	H827	70	ORANGE	2	28	3.36	0.644	0.14
BS0002 ESS	3	1	H827	10	FISH	3	223	3.568	10.927	0	16.8	18	0.3	859
BS0002 ESS	3	1	H827	40	RABBIT	3	106	6.678	5.83	0
BS0002 ESS	3	1	H827	70	ORANGE	3	55	6.6	1.265	0.275
BS0002 ESS	3	1	H827	10	FISH	4	242	3.872	11.858	0	17.1	20.3	0.2	933.9
BS0002 ESS	3	1	H827	40	RABBIT	4	137	8.631	7.535	0
BS0002 ESS	3	1	H827	70	ORANGE	4	38	4.56	0.874	0.19
BS0002 ESS	3	1	H827	10	FISH	5	284	4.544	13.916	0	14.8	17.2	0.3	799.9
BS0002 ESS	3	1	H827	40	RABBIT	5	31	1.953	1.705	0
BS0002 ESS	3	1	H827	70	ORANGE	5	69	8.28	1.587	0.345
BS0002 ESS	3	1	H827	10	FISH	6	349	5.584	17.101	0	15.1	24.7	0	1042.2
BS0002 ESS	3	1	H827	40	RABBIT	6	134	8.442	7.37	0
BS0002 ESS	3	1	H827	70	ORANGE	6	9	1.08	0.207	0.045
BS0002 ESS	3	1	H827	10	FISH	7	269	4.304	13.181	0	10.1	17.1	0.1	718.4
BS0002 ESS	3	1	H827	40	RABBIT	7	66	4.158	3.63	0
BS0002 ESS	3	1	H827	70	ORANGE	7	14	1.68	0.322	0.07
BS0002 ESS	3	3	J14	10	RABBIT	1	22	0.352	1.078	0	49.5	11.8	2	1212.8
BS0002 ESS	3	3	J14	40	ORANGE	1	30	1.89	1.65	0
BS0002 ESS	3	3	J14	70	FISH	1	394	47.28	9.062	1.97
BS0002 ESS	3	3	J14	10	RABBIT	2	30	0.48	1.47	0	57.6	17.5	2.1	1529.2
BS0002 ESS	3	3	J14	40	ORANGE	2	118	7.434	6.49	0
BS0002 ESS	3	3	J14	70	FISH	2	414	49.68	9.522	2.07
BS0002 ESS	3	3	J14	10	RABBIT	3	16	0.256	0.784	0	37.5	16.3	1	1150
BS0002 ESS	3	3	J14	40	ORANGE	3	195	12.285	10.725	0
BS0002 ESS	3	3	J14	70	FISH	3	208	24.96	4.784	1.04
BS0002 ESS	3	3	J14	10	RABBIT	4	19	0.304	0.931	0	50.5	13.4	1.9	1280.5
BS0002 ESS	3	3	J14	40	ORANGE	4	66	4.158	3.63	0
BS0002 ESS	3	3	J14	70	FISH	4	384	46.08	8.832	1.92
BS0002 ESS	3	3	J14	10	RABBIT	5	21	0.336	1.029	0	42.5	14.7	1.4	1184.3
BS0002 ESS	3	3	J14	40	ORANGE	5	129	8.127	7.095	0
BS0002 ESS	3	3	J14	70	FISH	5	284	34.08	6.532	1.42
BS0002 ESS	3	3	J14	10	RABBIT	6	16	0.256	0.784	0	42.4	11.6	1.6	1087
BS0002 ESS	3	3	J14	40	ORANGE	6	64	4.032	3.52	0
BS0002 ESS	3	3	J14	70	FISH	6	318	38.16	7.314	1.59
BS0002 ESS	3	3	J14	10	RABBIT	7	18	0.288	0.882	0	39.5	11	1.5	1016
BS0002 ESS	3	3	J14	40	ORANGE	7	60	3.78	3.3	0
BS0002 ESS	3	3	J14	70	FISH	7	295	35.4	6.785	1.475
BS0002 ESS	3	2	J17	10	ORANGE	1	32	0.512	1.568	0	32.5	24.7	0.3	1330.8
BS0002 ESS	3	2	J17	40	FISH	1	396	24.948	21.78	0
BS0002 ESS	3	2	J17	70	RABBIT	1	59	7.08	1.357	0.295
BS0002 ESS	3	2	J17	10	ORANGE	2	32	0.512	1.568	0	37.9	25.6	0.5	1449.4
BS0002 ESS	3	2	J17	40	FISH	2	393	24.759	21.615	0
BS0002 ESS	3	2	J17	70	RABBIT	2	105	12.6	2.415	0.525
BS0002 ESS	3	2	J17	10	ORANGE	3	35	0.56	1.715	0	35.9	24.5	0.5	1379.6
BS0002 ESS	3	2	J17	40	FISH	3	372	23.436	20.46	0
BS0002 ESS	3	2	J17	70	RABBIT	3	99	11.88	2.277	0.495
BS0002 ESS	3	2	J17	10	ORANGE	4	12	0.192	0.588	0	35.3	24.4	0.4	1365.8
BS0002 ESS	3	2	J17	40	FISH	4	397	25.011	21.835	0
BS0002 ESS	3	2	J17	70	RABBIT	4	84	10.08	1.932	0.42
BS0002 ESS	3	2	J17	10	ORANGE	5	20	0.32	0.98	0	25.5	20.7	0.1	1085.8
BS0002 ESS	3	2	J17	40	FISH	5	347	21.861	19.085	0
BS0002 ESS	3	2	J17	70	RABBIT	5	28	3.36	0.644	0.14
BS0002 ESS	3	2	J17	10	ORANGE	6	30	0.48	1.47	0	33.7	24	0.4	1329.1
BS0002 ESS	3	2	J17	40	FISH	6	377	23.751	20.735	0
BS0002 ESS	3	2	J17	70	RABBIT	6	79	9.48	1.817	0.395
BS0002 ESS	3	2	J17	10	ORANGE	7	28	0.448	1.372	0	22.9	18.4	0.2	968.8
BS0002 ESS	3	2	J17	40	FISH	7	296	18.648	16.28	0
BS0002 ESS	3	2	J17	70	RABBIT	7	32	3.84	0.736	0.16
BS0002 ESS	3	3	J18	10	RABBIT	1	15	0.24	0.735	0	43.1	18.3	1.2	1309.3
BS0002 ESS	3	3	J18	40	ORANGE	1	218	13.734	11.99	0
BS0002 ESS	3	3	J18	70	FISH	1	243	29.16	5.589	1.215
BS0002 ESS	3	3	J18	10	RABBIT	2	27	0.432	1.323	0	47.7	19.5	1.4	1425.1
BS0002 ESS	3	3	J18	40	ORANGE	2	213	13.419	11.715	0
BS0002 ESS	3	3	J18	70	FISH	2	282	33.84	6.486	1.41
BS0002 ESS	3	3	J18	10	RABBIT	3	26	0.416	1.274	0	9.4	5	0.3	317.6
BS0002 ESS	3	3	J18	40	ORANGE	3	47	2.961	2.585	0
BS0002 ESS	3	3	J18	70	FISH	3	50	6	1.15	0.25
BS0002 ESS	3	3	J18	10	RABBIT	4	13	0.208	0.637	0	10.8	7.9	0.1	431.8
BS0002 ESS	3	3	J18	40	ORANGE	4	121	7.623	6.655	0
BS0002 ESS	3	3	J18	70	FISH	4	25	3	0.575	0.125
BS0002 ESS	3	3	J18	10	RABBIT	5	13	0.208	0.637	0	45.2	19.1	1.3	1369.6
BS0002 ESS	3	3	J18	40	ORANGE	5	230	14.49	12.65	0
BS0002 ESS	3	3	J18	70	FISH	5	254	30.48	5.842	1.27
BS0002 ESS	3	3	J18	10	RABBIT	6	99	1.584	4.851	0	54.9	24.6	1.6	1709.9
BS0002 ESS	3	3	J18	40	ORANGE	6	223	14.049	12.265	0
BS0002 ESS	3	3	J18	70	FISH	6	327	39.24	7.521	1.635
BS0002 ESS	3	3	J18	10	RABBIT	7	13	0.208	0.637	0	24.1	17	0.3	945.9
BS0002 ESS	3	3	J18	40	ORANGE	7	275	17.325	15.125	0
BS0002 ESS	3	3	J18	70	FISH	7	55	6.6	1.265	0.275
BS0002 ESS	3	1	J2	10	FISH	1	18	0.288	0.882	0	22.3	10.6	0.6	712
BS0002 ESS	3	1	J2	40	RABBIT	1	128	8.064	7.04	0
BS0002 ESS	3	1	J2	70	ORANGE	1	116	13.92	2.668	0.58
BS0002 ESS	3	1	J2	10	FISH	2	17	0.272	0.833	0	20.2	12.5	0.4	737.1
BS0002 ESS	3	1	J2	40	RABBIT	2	183	11.529	10.065	0
BS0002 ESS	3	1	J2	70	ORANGE	2	70	8.4	1.61	0.35
BS0002 ESS	3	1	J2	10	FISH	3	61	0.976	2.989	0	36.5	13	1.3	1032.1
BS0002 ESS	3	1	J2	40	RABBIT	3	75	4.725	4.125	0
BS0002 ESS	3	1	J2	70	ORANGE	3	257	30.84	5.911	1.285
BS0002 ESS	3	1	J2	10	FISH	4	98	1.568	4.802	0	27.9	12.5	0.9	870.5
BS0002 ESS	3	1	J2	40	RABBIT	4	63	3.969	3.465	0
BS0002 ESS	3	1	J2	70	ORANGE	4	186	22.32	4.278	0.93
BS0002 ESS	3	1	J2	10	FISH	5	12	0.192	0.588	0	23.1	15.5	0.3	879.4
BS0002 ESS	3	1	J2	40	RABBIT	5	244	15.372	13.42	0
BS0002 ESS	3	1	J2	70	ORANGE	5	63	7.56	1.449	0.315
BS0002 ESS	3	1	J2	10	FISH	6	92	1.472	4.508	0	16.2	10.3	0.4	602.8
BS0002 ESS	3	1	J2	40	RABBIT	6	70	4.41	3.85	0
BS0002 ESS	3	1	J2	70	ORANGE	6	86	10.32	1.978	0.43
BS0002 ESS	3	1	J2	10	FISH	7	16	0.256	0.784	0	22	9.4	0.6	668.7
BS0002 ESS	3	1	J2	40	RABBIT	7	103	6.489	5.665	0
BS0002 ESS	3	1	J2	70	ORANGE	7	127	15.24	2.921	0.635
BS0002 ESS	3	1	J20	10	FISH	1	11	0.176	0.539	0	55.9	16.5	2	1469.6
BS0002 ESS	3	1	J20	40	RABBIT	1	123	7.749	6.765	0
BS0002 ESS	3	1	J20	70	ORANGE	1	400	48	9.2	2
BS0002 ESS	3	1	J20	10	FISH	2	111	1.776	5.439	0	44.2	14.8	1.7	1219
BS0002 ESS	3	1	J20	40	RABBIT	2	28	1.764	1.54	0
BS0002 ESS	3	1	J20	70	ORANGE	2	339	40.68	7.797	1.695
BS0002 ESS	3	1	J20	10	FISH	3	30	0.48	1.47	0	59.6	20.7	2	1664.3
BS0002 ESS	3	1	J20	40	RABBIT	3	184	11.592	10.12	0
BS0002 ESS	3	1	J20	70	ORANGE	3	396	47.52	9.108	1.98
BS0002 ESS	3	1	J20	10	FISH	4	16	0.256	0.784	0	58.4	18.8	2	1585.2
BS0002 ESS	3	1	J20	40	RABBIT	4	161	10.143	8.855	0
BS0002 ESS	3	1	J20	70	ORANGE	4	400	48	9.2	2
BS0002 ESS	3	1	J20	10	FISH	5	12	0.192	0.588	0	53.6	14.5	2	1367.8
BS0002 ESS	3	1	J20	40	RABBIT	5	86	5.418	4.73	0
BS0002 ESS	3	1	J20	70	ORANGE	5	400	48	9.2	2
BS0002 ESS	3	1	J20	10	FISH	6	24	0.384	1.176	0	57	17.9	2	1532.7
BS0002 ESS	3	1	J20	40	RABBIT	6	137	8.631	7.535	0
BS0002 ESS	3	1	J20	70	ORANGE	6	400	48	9.2	2
BS0002 ESS	3	1	J20	10	FISH	7	17	0.272	0.833	0	53.1	14.3	2	1351.8
BS0002 ESS	3	1	J20	40	RABBIT	7	77	4.851	4.235	0
BS0002 ESS	3	1	J20	70	ORANGE	7	400	48	9.2	2
BS0002 ESS	3	2	J3	10	ORANGE	1	13	0.208	0.637	0	36.2	24.6	0.5	1389.8
BS0002 ESS	3	2	J3	40	FISH	1	398	25.074	21.89	0
BS0002 ESS	3	2	J3	70	RABBIT	1	91	10.92	2.093	0.455
BS0002 ESS	3	2	J3	10	ORANGE	2	113	1.808	5.537	0	48.6	31.3	0.9	1813.9
BS0002 ESS	3	2	J3	40	FISH	2	392	24.696	21.56	0
BS0002 ESS	3	2	J3	70	RABBIT	2	184	22.08	4.232	0.92
BS0002 ESS	3	2	J3	10	ORANGE	3	13	0.208	0.637	0	29.6	20.5	0.4	1146.9
BS0002 ESS	3	2	J3	40	FISH	3	331	20.853	18.205	0
BS0002 ESS	3	2	J3	70	RABBIT	3	71	8.52	1.633	0.355
BS0002 ESS	3	2	J3	10	ORANGE	4	16	0.256	0.784	0	16.3	10.4	0.3	604.3
BS0002 ESS	3	2	J3	40	FISH	4	153	9.639	8.415	0
BS0002 ESS	3	2	J3	70	RABBIT	4	53	6.36	1.219	0.265
BS0002 ESS	3	2	J3	10	ORANGE	5	11	0.176	0.539	0	17.7	9.6	0.4	602.6
BS0002 ESS	3	2	J3	40	FISH	5	133	8.379	7.315	0
BS0002 ESS	3	2	J3	70	RABBIT	5	76	9.12	1.748	0.38
BS0002 ESS	3	2	J3	10	ORANGE	6	4	0.064	0.196	0	18.1	10.7	0.3	643.4
BS0002 ESS	3	2	J3	40	FISH	6	164	10.332	9.02	0
BS0002 ESS	3	2	J3	70	RABBIT	6	64	7.68	1.472	0.32
BS0002 ESS	3	2	J3	10	ORANGE	7	14	0.224	0.686	0	9.7	8	0.1	417.3
BS0002 ESS	3	2	J3	40	FISH	7	128	8.064	7.04	0
BS0002 ESS	3	2	J3	70	RABBIT	7	12	1.44	0.276	0.06
BS0002 ESS	3	3	J5	10	RABBIT	1	49	0.784	2.401	0	24.4	9.5	0.8	713.9
BS0002 ESS	3	3	J5	40	ORANGE	1	60	3.78	3.3	0
BS0002 ESS	3	3	J5	70	FISH	1	165	19.8	3.795	0.825
BS0002 ESS	3	3	J5	10	RABBIT	2	20	0.32	0.98	0	53.1	15.2	2	1380.1
BS0002 ESS	3	3	J5	40	ORANGE	2	95	5.985	5.225	0
BS0002 ESS	3	3	J5	70	FISH	2	390	46.8	8.97	1.95
BS0002 ESS	3	3	J5	10	RABBIT	3	14	0.224	0.686	0	55.2	16	2	1441.5
BS0002 ESS	3	3	J5	40	ORANGE	3	111	6.993	6.105	0
BS0002 ESS	3	3	J5	70	FISH	3	400	48	9.2	2
BS0002 ESS	3	3	J5	10	RABBIT	4	77	1.232	3.773	0	54.6	20.2	1.8	1567
BS0002 ESS	3	3	J5	40	ORANGE	4	145	9.135	7.975	0
BS0002 ESS	3	3	J5	70	FISH	4	369	44.28	8.487	1.845
BS0002 ESS	3	3	J5	10	RABBIT	5	10	0.16	0.49	0	58.7	19	2	1593.8
BS0002 ESS	3	3	J5	40	ORANGE	5	169	10.647	9.295	0
BS0002 ESS	3	3	J5	70	FISH	5	399	47.88	9.177	1.995
BS0002 ESS	3	3	J5	10	RABBIT	6	9	0.144	0.441	0	63.9	23.5	2	1824.3
BS0002 ESS	3	3	J5	40	ORANGE	6	252	15.876	13.86	0
BS0002 ESS	3	3	J5	70	FISH	6	399	47.88	9.177	1.995
BS0002 ESS	3	3	J5	10	RABBIT	7	15	0.24	0.735	0	64.4	24.1	2	1852.2
BS0002 ESS	3	3	J5	40	ORANGE	7	258	16.254	14.19	0
BS0002 ESS	3	3	J5	70	FISH	7	399	47.88	9.177	1.995
